# Supplementary material for: The ventricular tachycardia prediction model: Derivation and validation data
Source: Data Brief. 2020 Apr 21;30:105515. doi: 10.1016/j.dib.2020.105515 (PMC7200856; doi:10.1016/j.dib.2020.105515)
Supplement: Supplementary file 1 [file mmc1.xlsx]

## Sheet: data_601
Clinical Diagnosis: VT = 1; SWCT = 0	Cardiologist_provider:_1_heart rhythm cardiologist; 2 non-heart rhythm cardiologist; 0_ non-cardiologist	ECG_Lab_Interpretation_Summary (1 = definite VT; 2 = probable VT; 3 = definite SWCT; 4 = probable SWCT; 5 = undifferentiated)	Patient age (years)	Gender (Male_0_Female_1__)	Ventricular_Pacing (1 = yes)	Any_Bundle_Branch_Block (1 = yes)	Coronary_artery_disease (1 = yes)	Prior_myocardial infarction (1 = yes)	Ischemic_Cardiomyopathy (1 = yes)	Non_ischemic_Cardiomyopathy (1 = yes)	Congenital_heart_disease (1 = yes)	Prior_Heart_Surgery (1 = yes)	Ejection_Fraction Range (3: >= 50%; 2: 49 - 31%; 1: =< 30%; 0; unknown)	Pacemaker (1 = yes)	AICD (1 = yes)	Antiarrythmic Drug Use (1 = yes)	Electrophysiology procedure (1 = yes)	time_separation (hours)	Time range category	VT Prediction Model Probablity
0	0	3	95	1	0	0	0	0	0	0	0	0	0	0	0	0	0	6.1	3-24 hours	0.0153713
0	2	3	53	0	0	0	1	0	0	1	0	0	1	0	0	0	0	226.383	24 hours - 30 days	0.0167714
0	0	3	71	0	0	1	0	0	0	1	0	0	3	0	0	0	0	1.88333	< 3 hours	0.0179895
0	1	3	41	1	0	1	0	0	0	0	1	1	2	0	1	1	0	9.81667	3-24 hours	0.0180807
0	1	3	52	0	0	0	0	0	0	1	0	0	3	0	0	0	1	94.1333	24 hours - 30 days	0.0187158
0	0	3	77	0	0	1	1	0	0	0	0	1	3	0	0	0	0	0.216667	< 3 hours	0.0200085
0	0	3	79	1	0	1	0	0	0	0	0	0	3	0	0	0	0	0.0666667	< 3 hours	0.0202674
0	2	5	68	0	0	0	0	0	0	0	0	0	3	0	0	1	0	0.0166667	< 3 hours	0.0203002
0	1	4	51	1	0	0	0	0	0	0	1	1	2	0	0	1	0	4.85	3-24 hours	0.0208881
0	1	3	78	0	0	0	0	0	0	0	0	0	3	0	0	0	1	0.183333	< 3 hours	0.0215302
0	1	3	42	0	0	1	0	0	0	0	1	1	2	0	0	0	0	0.9	< 3 hours	0.021748
0	1	2	68	1	0	1	0	0	0	0	0	0	3	0	0	0	0	0.65	< 3 hours	0.0227299
0	1	4	51	1	0	0	0	0	0	0	1	1	2	0	0	1	0	6.45	3-24 hours	0.0245354
0	1	3	81	0	0	1	1	1	0	0	0	0	3	0	0	0	1	0.616667	< 3 hours	0.024772
0	1	3	55	0	0	1	1	0	0	0	0	1	3	0	0	1	0	44	24 hours - 30 days	0.0253822
0	2	3	84	0	0	1	1	0	0	0	0	0	3	0	0	0	0	14.0833	3-24 hours	0.0255136
0	0	3	34	1	0	0	0	1	0	0	0	0	1	0	1	0	0	0.3	< 3 hours	0.0256607
0	2	3	81	0	0	1	1	1	0	0	0	0	3	0	0	0	0	2.16667	< 3 hours	0.0258619
0	1	3	53	0	0	0	1	1	0	1	0	0	2	0	0	0	0	45.1667	24 hours - 30 days	0.0259728
0	2	3	78	0	0	1	1	0	0	0	0	0	3	0	0	1	0	10.8833	3-24 hours	0.0260627
0	0	3	76	0	0	1	1	0	0	0	0	1	3	0	0	0	0	0.45	< 3 hours	0.0272874
0	1	3	68	0	0	1	0	0	0	0	0	0	3	0	0	0	1	0.0166667	< 3 hours	0.02735
0	1	3	73	1	0	1	0	0	0	0	0	0	3	0	0	0	1	4.56667	3-24 hours	0.0280284
0	0	5	85	1	0	0	0	0	0	0	0	0	0	0	0	0	0	1.41667	< 3 hours	0.0283843
0	1	3	52	1	0	0	0	0	0	0	0	1	3	1	0	0	1	61.1667	24 hours - 30 days	0.0292906
0	1	3	69	0	0	1	0	0	0	0	0	0	3	0	0	0	1	1.58333	< 3 hours	0.0297456
0	1	3	67	0	0	1	0	0	0	0	0	0	3	0	0	0	1	0.366667	< 3 hours	0.0298385
0	2	3	66	1	0	1	0	0	0	0	0	0	3	0	0	0	0	0.666667	< 3 hours	0.0303015
0	0	3	77	1	0	1	1	0	0	0	0	0	3	0	0	0	0	0.416667	< 3 hours	0.0304104
0	2	3	56	1	0	1	1	1	0	0	0	0	3	0	0	0	0	0.05	< 3 hours	0.0313389
0	0	3	65	1	0	1	0	0	0	0	0	0	2	0	0	0	0	0.616667	< 3 hours	0.031588
0	2	3	78	0	0	1	1	0	0	0	0	0	3	0	0	1	0	12.7667	3-24 hours	0.0328282
0	1	3	77	1	0	1	1	0	0	0	0	0	3	0	0	0	0	0.0166667	< 3 hours	0.0328679
0	2	3	78	0	0	0	1	0	0	1	0	1	3	0	1	1	0	3.05	3-24 hours	0.0331572
0	2	3	61	0	0	1	1	1	1	0	0	1	2	0	0	0	0	8873.25	> 30 days	0.0332193
0	1	3	92	1	0	0	1	1	1	0	0	0	2	1	0	0	0	1.16667	< 3 hours	0.0333399
0	0	4	86	0	0	1	0	0	0	0	0	0	3	0	0	0	0	0.6	< 3 hours	0.0344177
0	0	5	79	0	0	1	1	1	1	0	0	1	1	0	0	0	0	5.13333	3-24 hours	0.0349448
0	0	3	86	1	0	1	0	0	0	0	0	0	3	0	0	1	0	7.71667	3-24 hours	0.0351765
0	1	3	82	0	0	1	1	1	0	0	0	1	3	0	0	0	1	1.11667	< 3 hours	0.0354825
0	0	3	82	1	0	1	0	0	0	0	0	0	3	0	0	0	0	8.73333	3-24 hours	0.036584
0	0	3	83	1	0	1	0	0	0	0	0	0	3	0	0	0	0	8.83333	3-24 hours	0.0370524
0	1	3	70	0	0	0	0	0	0	0	0	0	3	0	0	0	0	0.483333	< 3 hours	0.0377054
0	1	3	47	0	0	1	0	0	0	0	0	0	3	0	0	0	1	317.317	24 hours - 30 days	0.037786
0	1	3	55	0	0	0	1	1	1	0	0	0	1	0	0	0	1	1.16667	< 3 hours	0.0380835
0	1	3	61	0	0	1	0	0	0	1	0	0	1	0	1	0	0	17.2333	3-24 hours	0.0383121
0	2	5	85	0	0	0	0	0	0	1	0	0	1	0	0	0	0	0.0333333	< 3 hours	0.0385462
0	1	3	31	0	0	0	1	1	0	1	0	0	1	0	1	0	0	9.46667	3-24 hours	0.0385642
0	1	3	57	0	0	1	0	0	0	0	0	1	3	1	0	0	0	618.933	24 hours - 30 days	0.0386023
0	1	3	67	0	0	1	0	0	0	0	0	0	3	0	0	0	1	0.633333	< 3 hours	0.0388691
0	2	3	72	0	0	1	1	1	0	0	0	1	3	0	0	0	0	11.7667	3-24 hours	0.0389894
0	0	3	92	0	0	1	1	1	0	0	0	0	3	0	0	0	0	13.9333	3-24 hours	0.0390424
0	2	3	77	1	0	1	1	0	0	0	0	0	3	0	0	0	0	0.3	< 3 hours	0.0393001
0	2	3	82	0	0	1	1	1	0	0	0	0	3	0	0	0	0	2.11667	< 3 hours	0.039731
0	1	3	70	0	0	1	1	0	0	0	0	1	3	0	0	0	0	0.733333	< 3 hours	0.040813
0	2	3	87	1	0	1	0	0	0	0	0	0	3	0	0	0	0	526.4	24 hours - 30 days	0.0410023
0	1	2	46	0	0	1	0	0	0	0	0	0	3	0	0	0	1	10097.1	> 30 days	0.0417392
0	1	3	72	1	0	1	0	0	0	0	0	0	3	0	0	1	1	0.716667	< 3 hours	0.0418643
0	2	3	64	0	0	0	1	1	1	0	0	1	1	0	0	0	0	2.9	< 3 hours	0.0426109
0	0	3	63	1	0	0	1	0	0	1	0	0	2	0	1	0	0	1.78333	< 3 hours	0.0426343
0	2	3	73	0	0	1	1	1	0	0	0	1	3	0	0	0	0	64.1833	24 hours - 30 days	0.0431263
0	1	3	72	0	0	1	0	0	0	1	0	0	2	0	0	0	0	9.55	3-24 hours	0.0435965
0	0	3	66	1	0	0	0	0	0	0	0	0	0	0	0	0	0	0.366667	< 3 hours	0.0436216
0	2	3	70	0	0	1	0	0	0	0	0	1	3	0	0	0	0	2124.98	> 30 days	0.044174
0	1	3	69	0	0	1	0	0	0	0	0	0	3	0	0	0	1	0.5	< 3 hours	0.0448625
0	2	3	80	0	0	0	1	0	0	0	0	1	3	0	0	0	0	69.0833	24 hours - 30 days	0.045942
0	2	3	69	0	0	0	1	0	0	0	0	0	2	0	0	0	0	0.616667	< 3 hours	0.0461544
0	2	3	79	0	0	0	1	0	0	0	0	1	3	0	0	0	0	1.3	< 3 hours	0.047785
0	2	3	73	1	0	1	0	0	0	1	0	0	2	0	0	1	0	0.166667	< 3 hours	0.0479421
0	2	3	87	0	0	1	0	0	0	0	0	0	3	0	0	0	0	3.63333	3-24 hours	0.047987
0	1	3	93	1	0	1	0	0	0	0	0	0	1	0	0	0	0	5.98333	3-24 hours	0.0481901
0	1	3	71	1	0	1	0	0	0	0	0	0	3	0	0	0	1	1.15	< 3 hours	0.0486307
0	1	3	41	1	0	1	0	0	0	0	1	1	2	0	1	1	0	3.9	3-24 hours	0.0486789
0	2	3	69	0	0	0	1	1	1	0	0	1	2	0	0	0	0	10.4	3-24 hours	0.0491074
0	2	3	56	0	0	1	1	0	0	1	0	0	2	0	0	0	0	1.3	< 3 hours	0.049337
0	1	3	66	0	0	1	1	0	0	0	0	1	3	0	0	0	0	0.516667	< 3 hours	0.049648
0	1	3	76	0	0	1	1	0	0	1	0	0	1	0	0	0	0	1.48333	< 3 hours	0.0499254
0	1	3	85	0	0	0	1	0	0	0	0	1	3	1	0	1	0	0.4	< 3 hours	0.0499595
0	0	3	85	0	0	1	1	0	0	0	0	1	3	0	0	0	0	17.2667	3-24 hours	0.0503668
0	0	3	75	1	0	1	1	1	1	0	0	0	2	0	0	1	0	25	24 hours - 30 days	0.0508084
0	1	3	73	1	0	1	0	0	0	0	0	0	3	0	0	0	0	1.08333	< 3 hours	0.0511591
0	2	3	78	0	0	1	1	0	0	0	0	1	3	1	0	0	0	15085.6	> 30 days	0.0512399
0	1	3	58	0	0	1	0	0	0	0	0	1	3	1	0	0	0	2.53333	< 3 hours	0.0526016
0	0	3	82	0	0	1	1	0	0	0	0	1	3	0	0	0	0	461.75	24 hours - 30 days	0.0540074
0	1	3	72	1	0	1	1	0	0	0	0	1	3	0	0	0	0	64.8667	24 hours - 30 days	0.0547034
0	1	3	78	0	1	1	0	0	0	0	0	1	3	0	0	0	1	61.9	24 hours - 30 days	0.0549007
0	2	3	60	0	0	1	0	0	0	0	0	0	3	0	0	0	0	0.766667	< 3 hours	0.0551733
0	2	3	64	0	0	1	1	1	0	0	0	1	3	0	0	0	0	22.2167	3-24 hours	0.05573
0	1	3	57	1	0	1	0	0	0	1	0	0	2	0	0	0	1	0.416667	< 3 hours	0.0565384
1	1	3	81	1	0	1	1	1	1	0	0	0	2	0	0	0	1	0.583333	< 3 hours	0.0568706
0	1	1	78	0	0	1	1	0	0	0	0	0	3	0	0	0	0	15.6167	3-24 hours	0.0571068
0	0	3	67	0	0	1	0	0	0	0	0	0	0	0	0	0	0	1.51667	< 3 hours	0.0576052
0	1	3	71	0	0	1	1	1	1	0	0	1	2	0	0	1	0	1.48333	< 3 hours	0.0576286
0	0	3	90	1	0	1	0	0	0	0	0	0	3	0	0	0	0	0.866667	< 3 hours	0.0576412
0	2	3	59	0	0	0	1	1	1	0	0	1	2	0	0	0	0	11.1167	3-24 hours	0.0577007
0	2	3	90	0	0	1	0	0	0	0	0	0	3	0	0	0	0	1142.02	> 30 days	0.0584132
0	2	3	82	1	0	1	0	0	0	1	0	0	3	0	0	0	0	2.68333	< 3 hours	0.0589483
0	0	3	77	1	0	0	0	0	0	0	0	0	3	0	0	0	0	94.8333	24 hours - 30 days	0.0591455
0	0	3	77	1	0	1	1	0	0	0	0	0	3	0	0	0	0	1854.27	> 30 days	0.0607134
0	2	5	74	1	0	0	0	0	0	0	0	0	0	0	0	0	0	13.8	3-24 hours	0.0613212
0	2	3	63	0	0	1	0	0	0	0	0	1	3	0	0	1	0	205.233	24 hours - 30 days	0.0621397
0	0	3	84	0	0	1	1	1	1	0	0	1	2	0	0	0	0	3.91667	3-24 hours	0.0629025
1	1	1	63	0	0	0	0	0	0	1	0	0	3	0	1	1	1	38.25	24 hours - 30 days	0.0632456
0	1	5	62	0	0	1	0	0	0	1	0	1	2	0	0	0	0	0.3	< 3 hours	0.0634652
0	2	3	78	0	0	0	0	0	0	1	0	0	1	0	0	0	0	1.33333	< 3 hours	0.0635234
0	1	3	83	0	0	1	0	0	0	0	0	0	3	1	0	0	0	47.1	24 hours - 30 days	0.0643242
0	1	3	57	0	0	1	1	0	0	0	0	1	3	1	0	0	0	29.0167	24 hours - 30 days	0.0652758
0	0	3	61	1	0	0	0	0	0	0	0	0	3	0	0	0	0	1.18333	< 3 hours	0.0653868
0	0	3	88	0	0	1	0	0	0	0	0	0	3	0	0	0	0	0.816667	< 3 hours	0.0658464
0	2	5	65	0	0	0	1	1	0	0	0	0	3	0	0	0	0	0.55	< 3 hours	0.0667389
0	2	3	74	1	0	1	1	0	0	1	0	0	1	0	0	0	0	1.2	< 3 hours	0.0680812
0	2	3	76	0	0	1	0	0	0	0	0	0	3	0	0	0	0	28.0667	24 hours - 30 days	0.0690628
0	2	3	78	0	0	1	1	0	0	0	0	1	3	1	0	0	0	15093.9	> 30 days	0.0691771
0	2	3	93	0	0	1	1	1	1	0	0	1	2	0	0	0	0	0.75	< 3 hours	0.070055
0	1	3	48	1	0	1	0	0	0	1	0	1	1	1	0	0	0	881.55	> 30 days	0.0705769
0	0	3	92	0	0	1	1	1	0	0	0	0	3	0	0	0	0	14.75	3-24 hours	0.0707954
0	2	3	49	1	0	1	0	0	0	0	0	1	0	0	0	0	0	406.467	24 hours - 30 days	0.0717737
0	2	3	90	0	0	1	0	0	0	0	0	0	3	0	0	0	0	28.1	24 hours - 30 days	0.0720307
0	0	3	61	0	0	1	0	0	0	0	0	1	3	0	0	1	0	116.7	24 hours - 30 days	0.0725101
0	0	3	75	0	0	1	1	1	0	0	0	0	3	0	0	0	0	0.133333	< 3 hours	0.0726994
0	2	3	21	0	0	0	0	0	0	0	0	0	0	0	0	0	0	0.333333	< 3 hours	0.0727292
0	2	3	73	0	0	1	0	0	0	1	0	0	1	0	0	0	0	7.1	3-24 hours	0.0728249
0	2	3	73	1	0	1	0	0	0	1	0	0	2	0	0	1	0	0.416667	< 3 hours	0.073685
0	0	3	83	0	0	1	0	0	0	0	0	0	0	0	0	0	0	28.3333	24 hours - 30 days	0.0742385
0	2	3	73	0	0	1	0	0	0	1	0	0	1	0	0	0	0	5.38333	3-24 hours	0.0751561
1	1	3	76	0	0	1	1	0	0	1	0	0	1	0	0	1	0	51.3667	24 hours - 30 days	0.075517
0	1	3	50	0	0	1	0	0	0	0	1	1	2	0	0	0	0	6.95	3-24 hours	0.0763467
0	2	3	68	0	0	1	0	0	0	0	0	0	3	0	0	0	0	0.0166667	< 3 hours	0.0764426
0	0	3	71	1	0	0	0	0	0	0	0	0	0	0	0	0	0	1.83333	< 3 hours	0.0766789
0	1	4	89	0	0	1	1	0	0	0	0	1	3	0	0	0	0	103.033	24 hours - 30 days	0.0767583
0	2	3	81	0	0	1	0	0	0	0	0	0	3	0	0	0	0	340.183	24 hours - 30 days	0.0778696
0	2	3	68	0	0	1	0	0	0	0	0	0	3	0	0	0	0	2.7	< 3 hours	0.0780039
0	1	3	67	0	0	0	1	0	0	0	0	1	3	1	0	0	1	28.1333	24 hours - 30 days	0.0788059
0	1	3	65	0	0	0	0	0	0	0	0	1	3	0	0	0	0	850.05	> 30 days	0.0796857
0	2	3	64	0	0	1	1	1	0	0	0	1	3	0	0	0	0	18.5333	3-24 hours	0.0814343
0	1	3	75	0	0	1	0	0	0	1	0	0	2	0	0	0	0	0.95	< 3 hours	0.0821555
0	0	3	83	0	0	1	0	0	0	0	0	0	3	0	0	0	0	2.93333	< 3 hours	0.0828857
0	1	3	75	0	0	1	0	0	0	1	0	0	2	0	0	0	0	1.71667	< 3 hours	0.0838422
0	0	3	68	0	0	1	0	0	0	0	0	0	3	0	0	0	0	0.0333333	< 3 hours	0.0839862
1	1	1	81	1	0	1	1	1	1	0	0	0	2	0	0	1	1	69.05	24 hours - 30 days	0.0857212
0	2	3	80	1	0	1	1	1	1	0	0	0	2	0	0	0	0	8.96667	3-24 hours	0.0873579
0	1	3	92	0	0	0	1	0	0	0	0	1	3	1	0	0	0	1036.52	> 30 days	0.088135
0	0	3	46	0	0	1	0	0	0	0	0	1	3	0	0	0	0	14.05	3-24 hours	0.0885688
0	2	3	90	0	0	1	0	0	0	0	0	0	3	0	0	0	0	25.3667	24 hours - 30 days	0.0892188
0	2	3	67	1	0	1	0	0	0	0	1	1	3	0	0	0	0	19.55	3-24 hours	0.0894263
0	2	4	66	0	0	1	0	0	0	1	0	0	2	0	0	0	0	0.35	< 3 hours	0.0899173
0	2	5	69	1	0	0	0	0	0	0	0	0	3	0	0	1	0	1.6	< 3 hours	0.0900278
0	2	3	77	1	0	0	1	1	1	0	0	1	2	0	0	0	0	0.433333	< 3 hours	0.0901579
0	2	3	77	1	0	1	1	0	0	0	0	1	3	0	0	0	0	0.0333333	< 3 hours	0.0911659
0	0	3	82	1	0	1	1	0	0	0	0	1	3	0	0	0	0	23.4667	3-24 hours	0.0926219
1	1	1	60	1	0	0	1	1	0	0	0	0	3	0	1	1	1	36.65	24 hours - 30 days	0.0930368
0	1	3	18	0	0	1	0	0	0	1	0	0	3	0	0	0	1	11.2333	3-24 hours	0.0940928
0	1	3	74	1	1	0	1	0	0	1	0	1	2	1	0	0	0	4.01667	3-24 hours	0.0944112
1	1	1	81	1	0	1	1	1	1	0	0	0	2	0	0	1	1	66.3667	24 hours - 30 days	0.0944267
0	2	3	77	1	0	1	1	0	0	0	0	1	3	0	0	0	0	0.0333333	< 3 hours	0.0949756
0	2	3	80	1	0	1	1	0	1	0	0	1	3	0	0	1	0	4.73333	3-24 hours	0.0953275
0	2	3	68	0	0	1	0	0	0	0	0	0	3	0	0	0	0	3.16667	3-24 hours	0.0960244
0	2	3	87	1	0	1	0	0	0	1	0	0	1	0	0	0	0	1.35	< 3 hours	0.0976206
1	1	1	82	1	0	0	1	1	1	0	0	0	2	0	0	0	0	0.0833333	< 3 hours	0.0984517
0	1	3	72	0	0	1	0	0	0	1	0	0	2	0	0	0	0	2.73333	< 3 hours	0.0994514
0	0	3	47	1	0	0	0	0	0	0	1	1	3	0	0	1	0	531.633	24 hours - 30 days	0.0997668
0	0	3	72	0	0	0	0	0	0	0	0	0	0	0	0	0	0	0.0666667	< 3 hours	0.100385
0	1	3	86	1	0	1	0	0	0	1	0	0	1	0	0	0	0	12.4833	3-24 hours	0.102095
0	1	3	81	0	0	1	1	1	1	0	0	0	2	0	1	1	0	4.66667	3-24 hours	0.102987
0	2	3	92	0	0	1	1	1	1	0	0	1	2	0	1	0	0	0.783333	< 3 hours	0.103382
1	1	1	78	0	0	0	1	1	1	0	0	0	2	0	0	0	0	0.45	< 3 hours	0.104063
1	1	1	64	0	1	0	0	0	0	1	0	0	1	0	1	1	0	42.7	24 hours - 30 days	0.105207
0	2	3	68	1	0	1	1	1	1	0	0	0	1	0	0	0	0	17.7167	3-24 hours	0.107214
0	1	3	86	1	0	1	0	0	0	1	0	0	1	0	0	0	0	0.65	< 3 hours	0.107785
0	1	3	61	0	0	1	0	0	0	0	0	0	3	0	0	0	1	4.41667	3-24 hours	0.10853
0	2	3	74	0	1	0	1	0	0	0	0	1	1	1	0	0	0	387.483	24 hours - 30 days	0.109049
0	1	3	87	1	0	1	1	0	0	0	0	0	2	0	0	0	0	35.8667	24 hours - 30 days	0.111404
0	2	3	60	0	0	1	0	0	0	0	0	0	3	0	0	0	0	29800.2	> 30 days	0.111458
0	1	3	92	0	0	0	1	0	0	0	0	1	3	1	0	0	0	1018.88	> 30 days	0.113507
0	1	3	68	1	0	1	1	0	0	1	0	0	2	0	0	0	0	3.86667	3-24 hours	0.11385
0	2	3	71	0	0	1	1	1	1	0	0	1	2	0	0	0	0	0.4	< 3 hours	0.115349
0	2	3	80	1	0	1	1	1	1	0	0	0	2	0	0	0	0	7.48333	3-24 hours	0.118061
0	1	3	85	1	0	1	1	1	1	0	0	0	2	0	0	0	1	0.733333	< 3 hours	0.118135
0	0	3	91	1	0	1	1	1	0	0	0	0	0	0	0	0	0	3.98333	3-24 hours	0.1182
0	0	3	81	1	1	1	0	0	0	0	0	1	3	0	0	1	0	89.7833	24 hours - 30 days	0.119277
1	1	1	60	1	0	0	1	1	0	0	0	0	3	0	1	1	1	34.6	24 hours - 30 days	0.120028
0	0	3	67	1	0	1	1	0	0	0	0	1	3	0	0	1	0	23.95	3-24 hours	0.12083
0	2	3	63	0	0	1	1	1	0	0	0	0	3	0	0	0	0	10.3333	3-24 hours	0.120881
0	1	3	91	0	0	1	0	0	0	1	0	0	1	1	0	0	0	1	< 3 hours	0.121242
0	0	3	48	0	0	1	1	1	0	0	0	0	3	0	0	0	0	886.233	> 30 days	0.121263
0	1	1	19	0	0	1	0	0	0	1	0	0	3	0	0	0	1	52.2667	24 hours - 30 days	0.121383
0	0	3	91	1	0	1	1	1	0	0	0	0	0	0	0	0	0	1.28333	< 3 hours	0.123774
1	1	1	73	0	1	0	1	1	1	0	0	1	1	0	1	1	0	1849.18	> 30 days	0.124477
0	1	3	98	1	0	1	0	0	0	1	0	0	1	0	0	0	0	13.5333	3-24 hours	0.125205
0	2	3	63	0	0	1	0	0	0	1	1	0	2	0	0	0	0	77.0833	24 hours - 30 days	0.125874
0	1	3	92	0	0	0	1	0	0	0	0	1	3	1	0	0	0	996.567	> 30 days	0.126359
0	0	3	86	1	0	1	1	1	0	1	0	0	3	0	0	0	0	1.86667	< 3 hours	0.129841
0	0	3	68	0	0	1	0	0	0	0	0	0	3	0	0	0	0	71.5167	24 hours - 30 days	0.130992
0	1	3	86	1	0	1	0	0	0	1	0	0	1	0	0	0	0	2.36667	< 3 hours	0.131745
1	1	1	57	0	0	0	0	0	0	1	0	0	2	0	1	1	0	3.08333	3-24 hours	0.132563
0	1	3	58	0	0	1	0	0	0	0	0	1	2	1	0	0	0	0.516667	< 3 hours	0.132944
0	2	3	90	0	0	1	0	0	0	0	0	0	3	0	0	0	0	1111.97	> 30 days	0.133556
0	0	3	86	1	0	1	0	0	0	0	0	0	3	0	0	0	0	20.5333	3-24 hours	0.134747
0	0	2	68	0	0	1	0	0	0	1	0	1	3	0	0	0	0	2599.73	> 30 days	0.136848
0	0	3	67	0	0	1	0	0	0	0	0	0	3	0	0	0	0	1792.3	> 30 days	0.137953
1	1	1	78	0	0	0	1	0	0	1	0	0	2	0	1	0	1	0.233333	< 3 hours	0.138071
0	2	3	83	0	0	1	1	1	1	0	0	1	2	0	0	1	0	2.6	< 3 hours	0.13879
0	1	3	62	1	0	1	0	0	0	1	0	0	2	0	0	0	1	78.6	24 hours - 30 days	0.141599
0	1	3	44	0	0	1	1	0	0	0	0	1	3	0	0	0	1	574.317	24 hours - 30 days	0.143476
0	0	3	61	0	0	0	0	0	0	0	0	0	3	0	0	0	0	39.1333	24 hours - 30 days	0.14389
0	1	1	66	0	0	1	1	1	1	0	0	0	1	0	0	0	0	35.4167	24 hours - 30 days	0.145039
0	2	5	62	0	0	1	1	1	0	1	0	0	1	0	0	0	0	7.35	3-24 hours	0.146685
0	0	3	85	1	0	0	0	0	0	0	0	0	3	0	0	0	0	0.35	< 3 hours	0.147501
0	1	3	85	1	0	1	1	1	1	0	0	0	2	0	0	0	1	71.9333	24 hours - 30 days	0.147607
0	1	3	70	0	1	0	0	0	0	1	0	0	3	1	0	0	1	3460.37	> 30 days	0.147787
0	1	3	86	1	0	1	1	1	0	1	0	0	3	0	0	0	0	5.16667	3-24 hours	0.147914
0	0	3	65	0	0	1	1	0	0	0	0	1	3	0	0	0	0	22.8	3-24 hours	0.148848
0	0	3	72	0	0	1	1	1	0	0	0	1	3	0	0	0	0	59.85	24 hours - 30 days	0.148909
0	0	2	68	0	0	1	0	0	0	1	0	1	3	0	0	0	0	879.75	> 30 days	0.149961
0	2	3	50	1	0	0	1	1	0	0	0	0	3	0	0	0	0	25.5167	24 hours - 30 days	0.151244
0	0	3	64	1	0	1	0	0	0	0	1	1	3	0	0	0	0	107.633	24 hours - 30 days	0.151321
1	1	2	85	0	0	1	1	1	1	0	0	0	1	0	0	1	0	1.8	< 3 hours	0.152551
0	0	3	97	0	0	1	1	0	0	0	0	0	3	0	0	0	0	14.6333	3-24 hours	0.152582
0	2	3	31	0	0	0	0	0	0	0	0	0	3	0	0	0	0	26.5	24 hours - 30 days	0.155046
0	1	3	73	0	0	0	0	0	0	0	0	1	3	0	0	0	1	0.15	< 3 hours	0.155355
0	1	3	72	0	0	1	0	0	0	0	0	0	1	0	0	1	0	5.71667	3-24 hours	0.155934
0	0	3	81	1	0	0	0	0	0	0	0	0	3	0	0	0	0	120.967	24 hours - 30 days	0.157048
0	0	3	67	0	0	1	0	0	0	0	0	0	3	0	0	0	0	1792.32	> 30 days	0.165099
1	1	1	81	1	0	1	1	1	1	0	0	0	2	0	0	1	1	5.11667	3-24 hours	0.166626
0	0	3	78	0	0	1	0	0	0	0	0	0	3	0	0	0	0	6.61667	3-24 hours	0.166901
0	0	3	82	0	0	1	1	0	0	0	0	1	3	0	0	0	0	472.833	24 hours - 30 days	0.169432
0	2	3	83	1	0	1	1	0	0	1	0	0	1	0	0	0	0	0.55	< 3 hours	0.171842
0	0	3	59	0	0	0	1	0	0	0	1	1	1	0	0	0	0	24.05	24 hours - 30 days	0.17213
0	1	3	86	1	1	0	0	0	0	1	0	0	1	0	0	0	1	0.783333	< 3 hours	0.173916
1	2	4	81	0	0	0	1	1	1	0	0	0	2	0	0	0	0	1.4	< 3 hours	0.174765
1	1	2	81	1	0	1	1	1	1	0	0	0	2	0	0	0	1	76.25	24 hours - 30 days	0.17493
0	0	3	68	0	0	1	0	0	0	0	0	0	3	0	0	0	0	4.73333	3-24 hours	0.178318
0	2	3	75	0	0	1	1	1	1	0	0	1	1	0	0	0	0	3.18333	3-24 hours	0.181265
0	2	2	62	0	0	1	1	1	0	1	0	0	1	0	0	0	0	4.66667	3-24 hours	0.18138
0	2	3	59	1	0	1	1	0	0	0	0	1	3	0	0	1	0	2.23333	< 3 hours	0.185608
0	0	4	38	0	0	1	0	0	0	1	0	1	1	0	0	1	0	0.366667	< 3 hours	0.186696
1	1	1	64	0	1	0	0	0	0	1	0	0	1	0	1	1	1	0.3	< 3 hours	0.18903
0	0	4	38	0	0	1	0	0	0	1	0	1	1	0	0	1	0	0.0333333	< 3 hours	0.189521
1	1	1	55	0	0	0	0	0	0	1	0	0	3	0	1	1	1	229.4	24 hours - 30 days	0.189926
0	1	3	67	0	0	0	0	0	0	0	0	1	3	0	0	1	0	33.2	24 hours - 30 days	0.190638
0	1	3	93	1	0	1	0	0	0	0	0	0	1	0	0	0	0	6.28333	3-24 hours	0.192782
0	1	3	64	0	0	1	0	0	0	0	0	0	3	0	0	0	0	5424.2	> 30 days	0.194519
0	1	5	82	0	0	1	0	0	0	0	0	0	3	0	0	0	0	1.71667	< 3 hours	0.195887
0	1	3	86	1	1	0	0	0	0	1	0	1	1	0	0	0	1	2.1	< 3 hours	0.196669
0	0	3	75	1	0	1	0	0	0	0	0	0	3	0	0	0	0	0.95	< 3 hours	0.19828
1	1	2	72	0	0	1	1	1	1	0	0	1	1	0	1	1	1	13.8667	3-24 hours	0.200463
0	1	3	86	1	0	1	1	1	0	1	0	0	3	0	0	0	0	51.1	24 hours - 30 days	0.200562
0	2	4	65	0	0	1	1	1	1	0	0	0	1	0	0	0	0	109.183	24 hours - 30 days	0.200774
0	1	3	81	1	0	0	0	0	0	0	0	0	3	0	0	0	0	735.917	> 30 days	0.200998
0	0	3	97	0	0	1	1	0	0	0	0	0	3	0	0	0	0	18.4167	3-24 hours	0.201649
0	2	3	59	1	0	1	1	0	0	0	0	1	3	0	0	0	0	9.08333	3-24 hours	0.203715
1	1	1	31	0	0	0	0	0	0	1	0	1	1	0	1	0	0	43.9833	24 hours - 30 days	0.204387
0	2	3	59	1	0	1	1	0	0	0	0	1	3	0	0	0	0	14.85	3-24 hours	0.204568
0	1	3	86	1	0	1	1	1	0	1	0	0	3	0	0	0	0	33.7667	24 hours - 30 days	0.204658
1	1	5	66	0	0	1	1	1	1	0	0	1	1	0	0	0	0	10.7	3-24 hours	0.207055
0	1	3	59	1	0	0	0	0	0	0	0	0	3	0	0	1	1	25.1333	24 hours - 30 days	0.210095
1	1	1	77	1	1	0	1	1	1	0	0	0	1	0	1	0	0	91.0667	24 hours - 30 days	0.210328
0	1	3	81	0	1	1	0	0	0	1	0	0	2	0	0	0	1	768.4	> 30 days	0.211516
0	2	3	92	0	0	1	1	1	1	0	0	1	2	0	1	0	0	0.35	< 3 hours	0.213395
0	1	3	69	0	0	0	1	1	0	0	0	1	3	0	0	1	0	21.5833	3-24 hours	0.219846
0	0	2	68	0	0	1	0	0	0	1	0	1	3	0	0	0	0	613.3	24 hours - 30 days	0.221001
0	2	3	72	0	0	0	0	0	0	0	0	0	3	0	0	0	0	0.866667	< 3 hours	0.221855
0	0	3	84	0	0	1	0	0	0	1	0	0	0	0	0	0	0	128.783	24 hours - 30 days	0.222786
0	1	1	80	1	0	0	0	0	0	0	0	1	3	0	0	0	0	0.25	< 3 hours	0.225092
0	1	3	42	0	0	1	1	1	0	1	1	1	2	0	0	0	1	2.38333	< 3 hours	0.22572
1	1	1	45	1	0	0	1	1	1	0	0	0	1	0	0	1	1	11.9833	3-24 hours	0.22672
0	1	3	64	0	0	1	1	1	1	0	0	0	3	0	1	0	1	16.2333	3-24 hours	0.226868
0	1	2	67	1	0	0	0	0	0	0	0	0	3	0	0	0	1	1.8	< 3 hours	0.227565
0	2	3	82	0	0	1	1	0	0	0	0	1	3	0	0	0	0	0.583333	< 3 hours	0.23101
0	1	3	86	1	1	0	0	0	0	1	0	1	1	0	0	0	1	1.03333	< 3 hours	0.23334
0	1	2	18	0	0	1	0	0	0	0	1	1	2	0	0	1	1	11.65	3-24 hours	0.234108
0	2	4	43	0	0	1	0	0	0	1	1	1	0	0	1	0	0	2.95	< 3 hours	0.234508
0	1	4	67	1	0	0	1	1	0	0	0	0	3	0	0	0	0	1.41667	< 3 hours	0.240505
0	1	2	66	0	0	1	1	1	1	0	0	0	1	0	0	0	0	34.2167	24 hours - 30 days	0.242381
0	1	3	69	0	0	0	1	1	0	0	0	1	3	0	0	1	0	0.633333	< 3 hours	0.246957
1	1	2	81	1	0	1	1	1	1	0	0	0	2	0	0	1	1	37.5667	24 hours - 30 days	0.248136
0	1	3	63	1	0	1	1	1	1	0	0	0	2	0	0	0	0	63.8333	24 hours - 30 days	0.248274
0	2	3	73	0	0	1	0	0	0	0	0	0	3	0	0	0	0	28.0167	24 hours - 30 days	0.256951
0	2	3	68	0	1	0	1	0	0	1	0	0	1	1	0	0	0	21.5	3-24 hours	0.25865
1	2	1	46	1	0	0	1	1	1	0	0	0	1	0	0	0	0	15.6333	3-24 hours	0.259927
1	1	1	82	0	0	0	0	0	0	1	0	0	3	0	0	1	0	3.21667	3-24 hours	0.27084
1	1	1	57	0	0	0	0	0	0	0	0	0	3	0	0	0	0	21.3833	3-24 hours	0.271048
0	1	5	54	0	0	0	1	0	0	1	0	0	2	0	0	0	0	11.9833	3-24 hours	0.273389
1	2	1	84	0	0	0	1	1	0	0	0	0	3	0	0	0	0	350.35	24 hours - 30 days	0.276555
1	1	1	69	0	0	0	1	1	1	0	0	1	2	0	1	1	1	78.65	24 hours - 30 days	0.283546
0	2	3	77	1	1	0	1	0	0	0	0	0	2	1	0	0	0	0.783333	< 3 hours	0.287961
0	2	3	92	1	0	0	1	1	1	0	0	0	1	1	0	0	0	13.2833	3-24 hours	0.288513
0	2	3	65	0	0	1	1	1	1	0	0	0	1	0	0	0	0	111.333	24 hours - 30 days	0.290264
0	2	3	58	0	0	1	1	1	1	0	0	1	1	0	1	0	0	80.15	24 hours - 30 days	0.294533
0	2	4	65	0	0	1	1	1	1	0	0	0	1	0	0	0	0	106.983	24 hours - 30 days	0.296738
0	0	3	86	1	0	1	1	1	0	1	0	0	3	0	0	0	0	4.2	3-24 hours	0.299941
0	0	1	74	1	0	0	0	0	0	0	0	0	3	0	0	0	0	0.316667	< 3 hours	0.303487
0	2	5	42	0	1	0	1	1	1	0	0	1	1	0	1	0	0	787	> 30 days	0.306871
1	1	4	70	0	1	0	1	0	0	0	0	1	3	0	0	1	0	5.56667	3-24 hours	0.308762
0	1	3	70	0	0	1	1	0	0	0	0	1	3	0	0	0	0	957.533	> 30 days	0.310774
1	1	1	49	1	0	0	0	0	0	0	1	1	3	0	0	0	1	45.5667	24 hours - 30 days	0.31121
0	1	3	86	1	0	1	0	0	0	1	0	0	1	0	0	0	0	14.0667	3-24 hours	0.317484
1	1	1	73	0	0	0	1	1	1	0	0	0	2	0	0	0	0	0.35	< 3 hours	0.317718
0	0	3	89	0	0	1	1	1	1	0	0	0	3	0	0	0	0	98.75	24 hours - 30 days	0.318247
1	1	1	45	1	0	0	1	1	1	0	0	0	1	0	0	1	1	4.13333	3-24 hours	0.318954
1	1	5	66	0	0	1	1	1	1	0	0	1	1	0	0	0	0	11.6	3-24 hours	0.319052
0	1	3	52	1	0	1	0	0	0	1	0	0	2	0	0	1	1	0.5	< 3 hours	0.320084
1	1	1	68	0	1	0	1	0	0	1	0	1	1	0	1	1	0	462.3	24 hours - 30 days	0.327626
0	1	2	66	0	0	1	1	1	1	0	0	0	1	0	0	0	0	32.2	24 hours - 30 days	0.330725
1	1	1	57	0	0	0	0	0	0	0	0	0	3	0	0	0	0	0.466667	< 3 hours	0.336407
0	2	1	68	1	0	0	0	0	0	0	0	0	3	0	0	0	0	0.133333	< 3 hours	0.348254
0	1	2	66	0	0	1	1	1	1	0	0	0	1	0	0	0	0	34.0833	24 hours - 30 days	0.352987
0	0	3	65	0	0	1	1	0	0	1	0	1	3	0	0	0	0	16.15	3-24 hours	0.353195
0	1	5	66	0	0	1	1	1	1	0	0	0	1	0	0	0	0	35.1	24 hours - 30 days	0.359497
1	1	4	46	1	0	1	0	0	0	0	0	0	3	0	0	1	1	117.183	24 hours - 30 days	0.361419
1	1	1	80	0	0	0	1	1	1	0	0	1	1	0	1	0	1	1.6	< 3 hours	0.369273
1	1	1	64	0	1	0	0	0	0	1	0	0	1	0	1	1	1	28.6	24 hours - 30 days	0.376434
0	1	3	86	1	0	1	1	1	0	1	0	0	3	0	0	0	0	57.8833	24 hours - 30 days	0.382374
1	1	1	68	0	1	0	1	0	0	1	0	1	1	0	1	1	0	463.55	24 hours - 30 days	0.383062
0	0	3	76	0	0	0	1	0	0	0	0	1	3	0	0	1	0	0.483333	< 3 hours	0.384157
1	1	1	44	0	0	0	0	0	0	1	0	1	2	0	0	1	0	0.8	< 3 hours	0.384392
1	2	1	84	0	0	0	1	1	1	0	0	1	2	0	0	0	0	0.8	< 3 hours	0.393221
0	2	3	64	0	0	0	0	0	0	0	0	0	3	0	0	0	0	2.46667	< 3 hours	0.393648
0	1	3	58	0	0	1	1	1	0	1	0	1	2	0	0	1	0	4.06667	3-24 hours	0.393874
0	1	2	57	0	0	0	0	0	0	1	0	1	2	0	0	1	1	6.18333	3-24 hours	0.395371
1	1	1	73	0	0	0	0	0	0	1	0	0	3	0	0	0	1	71.0333	24 hours - 30 days	0.395694
1	1	2	87	1	0	0	1	1	1	0	0	1	0	0	1	0	0	0.183333	< 3 hours	0.40205
1	0	1	31	1	0	0	0	0	0	1	0	0	2	0	0	0	0	0.666667	< 3 hours	0.406792
1	1	2	30	0	0	0	0	0	0	0	0	0	3	0	0	0	0	23.6833	3-24 hours	0.41259
0	2	3	58	0	0	1	1	1	1	0	0	1	1	0	1	0	0	71.0833	24 hours - 30 days	0.415864
1	1	1	68	0	1	0	0	0	0	1	0	0	1	0	1	1	0	5.6	3-24 hours	0.417276
1	1	1	68	0	1	0	1	0	0	1	0	1	1	0	1	1	0	42.9667	24 hours - 30 days	0.427294
0	1	3	75	0	0	0	1	0	0	1	1	1	2	0	1	0	0	0.0833333	< 3 hours	0.428672
0	0	5	55	0	0	0	0	0	0	0	0	0	3	0	0	0	0	31.6667	24 hours - 30 days	0.429355
0	1	5	72	0	0	1	1	1	1	0	0	1	1	0	1	1	1	0.216667	< 3 hours	0.430429
0	1	5	91	1	0	0	0	0	0	0	0	0	3	0	0	0	0	9.26667	3-24 hours	0.433048
0	2	4	56	0	0	0	0	0	0	0	0	0	3	0	0	0	0	186.867	24 hours - 30 days	0.437367
0	0	3	86	1	1	0	1	0	0	0	0	1	3	0	0	0	0	5.45	3-24 hours	0.459089
0	0	3	59	0	0	1	1	0	0	1	0	1	3	0	0	0	0	62.1	24 hours - 30 days	0.463758
0	1	4	88	1	0	0	0	0	0	0	0	0	3	0	0	1	0	0.65	< 3 hours	0.464445
1	1	1	88	0	0	0	1	0	0	0	0	0	3	0	0	1	0	20.0333	3-24 hours	0.47624
0	1	3	72	1	0	0	0	0	0	0	0	0	3	0	0	1	1	0.766667	< 3 hours	0.478671
0	0	3	88	1	0	1	1	1	1	0	0	0	1	0	1	0	0	13.0167	3-24 hours	0.480344
1	1	1	80	1	0	1	1	1	0	0	0	1	3	0	0	1	0	2.18333	< 3 hours	0.483812
1	1	1	65	0	0	0	0	0	0	0	0	0	3	0	0	0	1	0.25	< 3 hours	0.487466
0	1	3	72	1	0	0	0	0	0	0	0	0	3	0	0	1	1	3.1	3-24 hours	0.489993
1	1	1	73	0	1	0	1	1	1	0	0	1	2	0	1	0	1	1.78333	< 3 hours	0.493492
0	2	3	22	1	0	0	0	0	0	1	0	1	1	0	0	0	0	275.167	24 hours - 30 days	0.494373
1	1	1	64	0	1	0	0	0	0	1	0	0	1	0	1	1	1	38.2167	24 hours - 30 days	0.510948
1	1	1	80	0	0	0	1	1	1	0	0	1	1	0	1	0	1	0	< 3 hours	0.511178
1	1	3	69	0	0	1	0	0	0	1	0	1	1	0	1	1	0	167	24 hours - 30 days	0.512524
0	2	3	75	0	1	0	1	1	1	0	0	1	1	0	1	1	0	0.233333	< 3 hours	0.514197
0	2	3	78	0	0	0	0	0	0	0	0	0	3	0	0	0	0	5.33333	3-24 hours	0.51593
0	2	3	85	0	0	1	1	1	1	0	0	0	1	0	0	0	0	23.25	3-24 hours	0.518984
0	1	3	65	0	0	1	0	0	0	0	1	1	3	1	0	0	0	14.3833	3-24 hours	0.519139
0	1	4	51	0	1	1	0	0	0	1	1	1	1	0	0	0	0	97.4333	24 hours - 30 days	0.522917
1	1	1	71	0	0	1	1	1	1	1	1	1	3	0	1	1	1	6.48333	3-24 hours	0.526864
1	1	1	72	0	1	0	1	1	1	0	0	1	1	0	1	1	1	109.25	24 hours - 30 days	0.530736
1	1	1	45	0	0	0	1	1	1	0	0	1	1	0	1	1	1	1.96667	< 3 hours	0.533056
0	1	3	72	0	0	1	0	0	0	0	0	0	1	0	0	1	0	2	< 3 hours	0.533527
1	1	5	46	0	0	0	0	0	0	1	0	1	1	0	1	0	0	0.8	< 3 hours	0.536031
0	2	3	73	0	0	1	0	0	0	1	0	0	1	0	0	0	0	6.2	3-24 hours	0.536945
1	1	1	38	1	0	0	0	0	0	0	0	0	3	0	0	0	1	1.31667	< 3 hours	0.541586
0	2	3	72	0	0	0	1	1	1	0	0	0	2	0	0	0	0	1.36667	< 3 hours	0.54859
1	1	1	78	0	0	0	1	1	1	0	0	0	1	0	1	1	1	4.75	3-24 hours	0.549143
0	2	4	72	0	0	0	1	1	1	0	0	0	2	0	0	0	0	0.733333	< 3 hours	0.55328
1	1	1	56	0	0	0	1	1	0	0	0	0	2	0	0	0	0	0.7	< 3 hours	0.561072
0	1	3	73	0	0	0	1	1	0	0	0	0	3	0	0	0	0	2.05	< 3 hours	0.56948
1	1	1	73	0	1	0	1	1	1	0	0	1	1	0	1	1	1	183.3	24 hours - 30 days	0.576958
0	2	3	73	0	0	1	1	0	0	1	0	0	1	0	0	0	0	50.3667	24 hours - 30 days	0.5841
1	0	1	27	0	0	0	0	0	0	0	1	0	3	0	0	0	0	0.566667	< 3 hours	0.589799
0	1	3	69	0	0	0	1	1	0	0	0	1	3	0	0	1	0	6.21667	3-24 hours	0.591325
1	1	1	47	1	0	0	1	1	1	0	0	0	2	0	1	1	1	2.16667	< 3 hours	0.59484
1	1	1	72	0	0	1	1	1	1	0	0	1	1	0	1	1	1	12.8833	3-24 hours	0.597766
1	1	1	65	1	1	0	1	0	0	0	0	1	3	1	0	0	0	62.25	24 hours - 30 days	0.602556
1	1	1	67	0	0	0	0	0	0	0	0	0	3	0	0	0	0	0.133333	< 3 hours	0.603399
1	1	1	64	0	1	0	0	0	0	1	0	0	1	0	1	1	1	8.16667	3-24 hours	0.609811
1	1	2	85	0	0	1	1	1	1	0	0	0	1	0	0	1	0	10.6833	3-24 hours	0.612882
0	1	5	72	0	0	1	1	1	1	0	0	1	1	0	1	1	1	1.33333	< 3 hours	0.613135
1	1	1	48	0	0	1	0	0	0	1	0	0	3	0	1	1	1	18.9833	3-24 hours	0.61542
1	1	1	44	0	1	0	0	0	0	1	0	0	1	0	0	1	1	0.0166667	< 3 hours	0.619722
0	2	3	58	0	0	1	1	1	1	0	0	1	1	0	1	0	0	99.45	24 hours - 30 days	0.620814
0	1	5	86	1	1	0	0	0	0	1	0	0	1	0	0	0	1	159.033	24 hours - 30 days	0.631184
1	0	1	48	1	0	0	1	0	0	0	0	0	2	0	0	0	0	1.3	< 3 hours	0.638298
1	0	1	56	1	0	0	0	0	0	1	0	1	2	0	0	0	0	0.533333	< 3 hours	0.639419
0	1	3	72	1	0	0	0	0	0	0	0	0	3	0	0	1	1	1.15	< 3 hours	0.648235
1	1	1	68	0	0	0	1	1	1	0	0	0	2	0	1	0	1	0.333333	< 3 hours	0.653249
1	1	2	72	0	1	0	0	0	0	0	0	1	1	0	1	1	1	17.3167	3-24 hours	0.656184
0	2	2	62	1	1	0	0	0	0	1	0	1	1	0	1	0	0	101.367	24 hours - 30 days	0.657126
1	1	1	86	0	1	0	1	1	1	0	0	1	2	0	1	0	0	1.13333	< 3 hours	0.660803
0	2	3	78	1	0	0	1	1	1	0	0	1	2	0	0	0	0	2.85	< 3 hours	0.669713
0	1	3	85	0	0	0	1	0	0	0	0	1	3	1	0	1	0	1.53333	< 3 hours	0.669969
0	1	3	72	0	0	0	1	0	0	0	0	0	3	0	0	0	1	1.7	< 3 hours	0.671654
1	1	1	46	1	0	0	0	0	0	1	0	0	1	0	1	1	0	2.4	< 3 hours	0.678283
0	0	3	93	0	1	0	0	0	0	0	0	0	3	1	0	0	0	39.6	24 hours - 30 days	0.680016
1	1	4	55	0	0	0	1	1	1	0	0	0	2	0	0	0	1	0.0166667	< 3 hours	0.682513
0	1	3	73	0	0	0	1	1	0	0	0	0	3	0	0	1	0	0.0166667	< 3 hours	0.70949
1	1	1	45	1	0	0	1	1	1	0	0	1	1	0	1	1	1	220.467	24 hours - 30 days	0.71285
1	1	1	64	0	1	0	0	0	0	1	0	0	3	0	1	1	1	45.2833	24 hours - 30 days	0.713688
1	1	3	71	0	0	1	1	1	1	1	1	1	3	0	1	1	1	2.51667	< 3 hours	0.716501
1	1	1	86	0	1	0	0	0	0	1	0	0	1	0	1	0	0	1.7	< 3 hours	0.720736
1	1	2	80	1	0	1	1	1	1	0	0	0	2	0	0	0	0	3.31667	3-24 hours	0.724963
1	2	1	50	0	1	0	1	1	1	0	0	0	2	0	1	0	0	0.583333	< 3 hours	0.725752
0	1	3	71	0	0	1	1	1	1	0	0	1	1	0	0	0	0	80.8667	24 hours - 30 days	0.72794
1	1	1	74	0	0	0	1	1	1	0	0	1	2	0	1	0	0	0.85	< 3 hours	0.73305
1	1	1	69	0	1	0	1	1	1	0	0	0	1	0	1	0	0	8.28333	3-24 hours	0.741921
0	1	2	60	0	0	0	1	1	1	0	0	0	1	0	0	0	0	2.9	< 3 hours	0.745578
1	1	1	75	0	1	0	1	1	1	0	0	1	1	0	1	1	1	4.21667	3-24 hours	0.748268
1	1	1	84	1	0	0	1	0	0	1	0	0	3	0	1	0	0	0.266667	< 3 hours	0.754207
1	1	1	62	1	0	0	1	1	1	0	0	1	1	0	1	1	1	51.3833	24 hours - 30 days	0.754518
1	1	1	68	0	1	0	1	0	0	1	0	1	1	0	1	1	0	567.15	24 hours - 30 days	0.757484
1	1	1	64	0	1	0	0	0	0	1	0	0	3	0	1	1	1	47.6667	24 hours - 30 days	0.759262
1	1	1	45	1	0	0	1	1	1	0	0	0	1	0	0	1	1	10.8667	3-24 hours	0.7627
1	1	1	45	1	0	0	1	1	1	0	0	1	1	0	1	1	1	0.716667	< 3 hours	0.770201
1	1	1	38	1	0	0	0	0	0	0	0	0	3	0	0	0	1	1.21667	< 3 hours	0.773733
0	1	3	85	0	0	0	1	0	0	0	0	1	3	1	0	1	0	0.1	< 3 hours	0.782321
1	1	5	80	1	0	1	1	1	1	0	0	0	2	0	0	0	0	7.4	3-24 hours	0.78318
1	1	2	75	0	1	0	1	1	1	0	0	0	2	0	1	0	0	6.1	3-24 hours	0.784512
1	1	1	62	0	0	1	1	1	0	0	0	1	3	0	0	0	0	0.683333	< 3 hours	0.786063
1	1	1	64	0	0	0	1	1	0	1	0	0	1	0	1	1	1	21.4833	3-24 hours	0.791958
1	1	2	75	0	1	0	1	1	1	0	0	0	2	0	1	0	0	8.16667	3-24 hours	0.792527
1	1	1	70	0	1	0	1	1	1	0	0	1	1	0	1	1	1	121.867	24 hours - 30 days	0.793037
0	1	1	42	1	0	0	0	0	0	0	1	1	3	1	0	0	0	19.3333	3-24 hours	0.794939
1	1	1	48	0	0	1	0	0	0	1	0	0	3	0	1	1	1	29.2833	24 hours - 30 days	0.802128
1	1	1	69	0	0	0	1	1	1	0	0	1	2	0	1	1	1	45.3333	24 hours - 30 days	0.802739
1	1	1	72	0	1	0	1	1	1	0	0	1	1	0	1	1	1	108.2	24 hours - 30 days	0.802857
1	1	1	69	0	1	0	1	1	1	0	0	0	1	0	1	0	0	8.3	3-24 hours	0.806584
0	1	3	79	0	1	0	1	0	0	0	0	1	3	0	0	1	0	109.783	24 hours - 30 days	0.808379
1	1	1	76	0	1	0	1	1	1	0	0	0	1	0	1	0	0	41.7833	24 hours - 30 days	0.810562
1	0	1	77	0	0	0	0	0	0	0	0	0	3	0	0	0	0	2.75	< 3 hours	0.814191
1	1	1	90	1	1	1	0	0	0	0	0	0	3	0	0	0	0	30.6	24 hours - 30 days	0.817257
1	1	1	68	0	1	0	1	1	1	0	0	0	2	0	1	1	1	43.8667	24 hours - 30 days	0.81771
0	0	2	97	0	0	1	1	1	1	0	0	1	2	0	0	0	0	1.3	< 3 hours	0.822853
1	2	1	65	0	0	0	1	1	0	0	0	0	3	0	0	0	0	2.8	< 3 hours	0.828788
1	1	1	81	1	0	1	1	0	0	0	0	0	3	0	0	0	1	0.0166667	< 3 hours	0.82898
1	1	1	76	0	1	0	1	1	1	1	0	1	2	0	0	0	0	0.6	< 3 hours	0.831371
0	1	5	73	0	0	0	1	1	0	0	0	0	3	0	0	0	0	1338.25	> 30 days	0.834369
1	1	1	72	0	0	0	1	0	0	1	0	1	1	0	0	0	0	1.96667	< 3 hours	0.835197
1	1	1	59	0	0	0	0	0	0	1	0	0	3	0	1	1	1	0.733333	< 3 hours	0.839604
0	1	5	73	0	0	0	1	1	0	0	0	0	3	0	0	0	0	1338.73	> 30 days	0.842124
1	1	1	63	0	1	0	1	1	1	0	0	1	1	0	1	0	0	49.0667	24 hours - 30 days	0.84326
1	1	1	69	0	1	0	1	1	1	0	0	1	1	0	1	1	0	0.0166667	< 3 hours	0.843387
1	1	1	75	0	1	0	1	1	1	0	0	0	2	0	1	0	0	0.833333	< 3 hours	0.84444
1	1	5	83	0	1	0	1	1	0	0	0	0	3	1	0	1	0	90.35	24 hours - 30 days	0.846774
1	1	1	64	0	1	0	0	0	0	1	0	0	1	0	1	1	1	74.8	24 hours - 30 days	0.846865
1	1	1	44	0	0	1	0	0	0	1	0	1	1	0	1	0	0	2515.22	> 30 days	0.847297
1	1	1	68	0	1	0	1	0	0	1	0	1	1	0	1	1	0	10.3	3-24 hours	0.848918
1	1	2	83	0	1	0	1	1	0	0	0	0	3	1	0	1	0	89.3167	24 hours - 30 days	0.855431
1	1	1	70	0	1	0	1	1	1	0	0	1	1	0	1	1	1	148.883	24 hours - 30 days	0.856416
0	2	1	69	1	0	0	1	1	0	0	0	1	3	0	0	0	0	9.05	3-24 hours	0.866877
1	1	1	74	0	0	0	1	1	1	0	0	1	2	0	0	0	1	1.03333	< 3 hours	0.868176
1	1	1	78	0	1	0	1	0	0	1	0	1	3	0	1	1	1	6.51667	3-24 hours	0.868892
1	1	1	78	0	1	0	1	0	0	1	0	1	3	0	1	1	1	8.65	3-24 hours	0.869151
1	1	1	78	0	1	0	1	0	0	1	0	1	3	0	0	1	1	74.8333	24 hours - 30 days	0.869707
1	1	1	69	0	0	1	0	0	0	1	0	1	1	0	1	0	0	0.483333	< 3 hours	0.870691
1	1	1	78	0	1	0	1	0	0	1	0	1	3	0	1	1	1	4.76667	3-24 hours	0.880025
1	1	1	84	0	0	0	1	1	0	0	0	0	3	0	0	1	0	1	< 3 hours	0.881825
1	1	1	49	0	0	0	1	1	1	0	0	0	2	0	0	0	0	15.8833	3-24 hours	0.884284
1	1	1	67	0	0	0	1	1	0	0	0	0	3	0	0	0	0	0.383333	< 3 hours	0.885023
1	2	2	67	0	0	0	1	1	1	0	0	0	3	0	0	1	0	0.283333	< 3 hours	0.885419
1	0	1	80	0	0	1	1	1	0	0	0	0	3	0	0	0	0	0.1	< 3 hours	0.886849
1	1	5	83	0	0	1	1	1	1	0	0	0	1	0	1	1	1	0.983333	< 3 hours	0.888539
1	1	1	57	1	0	0	0	0	0	1	0	1	2	0	1	0	0	1.45	< 3 hours	0.890424
1	1	1	69	0	1	0	1	1	1	0	0	1	1	0	1	0	0	78.4667	24 hours - 30 days	0.890917
1	1	2	84	0	0	0	0	0	0	1	0	0	2	0	1	1	1	14.15	3-24 hours	0.891563
1	1	1	72	0	0	0	1	0	0	1	0	1	1	0	0	0	0	4383.92	> 30 days	0.893834
1	2	1	66	0	0	0	1	1	1	0	0	0	1	0	0	0	0	1.75	< 3 hours	0.894161
1	1	1	82	0	0	0	1	1	1	0	0	0	1	0	1	1	1	13.25	3-24 hours	0.895129
1	1	1	58	0	0	0	0	0	0	1	0	0	1	0	1	1	1	3979.03	> 30 days	0.89797
1	1	1	70	1	1	0	1	1	1	0	0	0	2	0	1	1	1	2.48333	< 3 hours	0.900531
1	1	1	75	0	1	0	1	0	0	1	0	0	1	0	1	1	1	2.78333	< 3 hours	0.900945
1	1	1	51	0	0	0	1	1	1	0	1	0	2	0	1	1	1	51.4	24 hours - 30 days	0.902839
1	1	1	32	0	0	0	0	0	0	0	0	0	3	0	0	0	0	3.85	3-24 hours	0.902893
1	1	1	51	0	0	0	1	1	1	0	1	0	2	0	1	1	1	53.3667	24 hours - 30 days	0.906782
1	1	1	78	0	1	1	1	0	0	0	0	1	3	1	0	0	1	75.4667	24 hours - 30 days	0.907939
1	1	1	62	0	1	0	1	1	1	0	0	1	1	0	1	1	1	393.267	24 hours - 30 days	0.909048
1	1	1	65	0	1	0	1	1	1	0	0	1	1	0	1	1	0	1752.12	> 30 days	0.910956
1	1	2	65	0	1	0	1	1	1	0	0	1	1	0	1	1	0	44.85	24 hours - 30 days	0.916734
1	1	3	72	0	0	1	1	1	1	0	0	1	2	0	1	1	0	9.53333	3-24 hours	0.919643
1	1	1	54	0	0	0	0	0	0	0	0	0	3	1	0	1	1	16.1167	3-24 hours	0.920454
1	1	1	55	0	1	0	0	0	0	1	0	0	2	0	1	1	0	12.75	3-24 hours	0.921369
1	1	1	62	0	1	0	1	1	1	0	0	1	1	0	1	1	1	342.617	24 hours - 30 days	0.921417
0	1	1	73	0	0	0	0	0	0	0	0	1	3	0	0	0	1	0.3	< 3 hours	0.922695
1	1	2	47	0	0	1	0	0	0	1	0	0	3	0	1	1	0	0.25	< 3 hours	0.924902
0	1	2	73	0	0	0	1	1	0	0	0	0	3	0	0	0	0	1294.03	> 30 days	0.925267
1	1	1	63	0	1	0	1	1	1	0	0	1	1	0	1	1	1	28.6667	24 hours - 30 days	0.925954
1	2	1	66	0	0	1	1	1	1	0	0	1	3	0	0	0	0	0.766667	< 3 hours	0.92704
0	2	3	47	0	0	0	1	1	1	0	0	1	2	0	0	0	0	6.28333	3-24 hours	0.927891
1	2	1	73	1	0	0	1	1	1	0	0	0	2	0	0	0	0	5.55	3-24 hours	0.928002
1	1	5	79	0	1	0	1	1	1	0	0	0	2	0	1	0	0	0.35	< 3 hours	0.929383
1	1	2	77	0	1	0	1	1	1	0	0	1	2	0	1	0	1	3.6	3-24 hours	0.931128
1	1	1	67	0	0	0	1	1	0	0	0	0	3	0	0	0	0	0.466667	< 3 hours	0.932278
1	1	1	79	0	1	0	1	1	0	1	0	0	1	0	1	1	1	0.133333	< 3 hours	0.933876
1	0	2	77	0	0	1	1	0	0	1	0	1	1	0	0	0	0	6.55	3-24 hours	0.934204
1	1	1	46	0	0	0	1	0	0	0	0	0	3	0	0	1	1	45.9167	24 hours - 30 days	0.934284
1	1	2	78	0	1	0	1	0	0	1	0	1	3	0	0	1	1	1.95	< 3 hours	0.93438
1	1	1	75	0	1	0	1	1	1	0	0	1	1	0	1	1	1	25.4	24 hours - 30 days	0.940755
1	1	1	69	0	0	1	1	1	1	0	0	1	1	0	1	1	1	0.766667	< 3 hours	0.941106
1	1	1	68	0	0	0	1	1	1	0	0	0	2	0	0	1	1	1.93333	< 3 hours	0.941857
1	1	1	71	0	1	0	1	1	1	0	0	0	1	0	1	1	1	38.1833	24 hours - 30 days	0.945038
1	1	1	64	0	1	0	0	0	0	0	1	1	2	0	1	0	1	1.01667	< 3 hours	0.946905
1	1	2	65	0	1	0	1	1	1	0	0	1	1	0	1	1	0	41	24 hours - 30 days	0.947073
1	1	1	68	0	0	0	1	1	1	0	0	0	2	0	0	0	1	1.68333	< 3 hours	0.947496
1	0	1	74	1	1	1	0	0	0	0	1	1	2	0	1	0	0	12.4833	3-24 hours	0.948542
1	1	1	62	0	1	0	1	1	1	0	0	1	1	0	1	1	1	5.3	3-24 hours	0.948978
1	1	1	31	0	0	0	0	0	0	1	1	1	1	0	1	1	1	9.23333	3-24 hours	0.95208
1	1	1	62	0	1	0	1	1	1	0	0	1	1	0	1	1	1	11.7833	3-24 hours	0.952516
1	1	1	79	0	1	0	1	1	0	1	0	0	1	0	1	1	1	0.166667	< 3 hours	0.953555
1	1	5	64	0	1	0	0	0	0	0	1	1	3	0	1	0	1	74.3333	24 hours - 30 days	0.953777
1	1	1	67	0	1	0	1	0	0	1	0	0	3	0	0	0	1	86.9	24 hours - 30 days	0.957077
1	1	1	62	1	0	0	1	1	1	0	0	1	1	0	1	0	1	20.55	3-24 hours	0.957301
1	1	1	57	1	0	0	0	0	0	0	0	0	3	0	0	0	1	562.85	24 hours - 30 days	0.957344
1	1	1	67	0	0	0	1	1	1	0	0	1	2	0	1	1	1	0.35	< 3 hours	0.959718
1	1	1	60	0	1	0	1	1	1	0	0	0	1	0	1	1	1	9.48333	3-24 hours	0.960404
1	1	1	73	0	1	0	1	1	1	0	0	1	2	0	1	1	1	65.4333	24 hours - 30 days	0.962185
1	1	2	65	0	1	0	1	1	1	0	0	1	1	0	1	1	0	53.3833	24 hours - 30 days	0.963341
1	1	1	79	0	0	0	1	0	0	0	0	0	3	0	0	0	0	0.583333	< 3 hours	0.963709
1	1	1	68	0	0	0	0	0	0	1	0	0	3	0	1	1	0	0.466667	< 3 hours	0.963762
1	1	1	71	0	0	0	1	1	1	0	0	1	2	0	0	0	0	0.766667	< 3 hours	0.96437
0	1	4	55	0	0	0	0	0	0	1	0	0	1	0	0	0	1	0.5	< 3 hours	0.964377
0	1	3	50	1	0	0	0	0	0	0	0	0	3	0	0	1	1	42.1333	24 hours - 30 days	0.964678
1	2	1	58	0	0	1	1	1	1	0	0	0	1	0	0	0	0	0.35	< 3 hours	0.966858
1	1	1	84	0	0	0	1	1	0	0	0	0	3	0	0	1	0	2	< 3 hours	0.967425
1	1	1	68	0	1	0	1	1	1	0	0	0	1	0	1	1	1	0.25	< 3 hours	0.96754
1	1	1	78	1	0	0	1	1	1	0	0	0	2	0	1	0	0	2.2	< 3 hours	0.967948
1	1	1	59	0	0	0	0	0	0	1	0	0	3	0	1	1	1	0.266667	< 3 hours	0.968175
0	1	5	55	0	0	0	0	0	0	1	0	0	1	0	0	0	1	0.0666667	< 3 hours	0.968234
1	1	2	65	0	1	0	1	1	1	0	0	1	1	0	1	1	0	35.3167	24 hours - 30 days	0.971088
1	1	1	44	0	1	0	0	0	0	1	0	0	1	0	1	1	1	180.767	24 hours - 30 days	0.972192
0	1	1	57	1	0	0	0	0	0	0	0	0	3	0	0	0	1	0.383333	< 3 hours	0.972903
1	1	4	79	0	0	0	1	1	1	1	0	1	2	0	1	1	0	0.45	< 3 hours	0.973499
1	2	1	61	0	0	0	0	0	0	1	0	1	2	0	1	1	0	790.75	> 30 days	0.973796
1	1	1	72	0	0	0	1	1	1	0	0	1	1	0	0	0	0	2.63333	< 3 hours	0.97693
1	1	1	65	0	0	0	0	0	0	1	0	0	2	0	0	0	0	0.45	< 3 hours	0.977803
1	1	1	85	0	1	0	1	1	1	0	0	1	1	0	1	1	1	1.85	< 3 hours	0.979377
1	2	1	64	0	0	0	1	1	1	0	0	0	2	0	0	1	0	0.216667	< 3 hours	0.980838
1	1	1	72	0	1	0	1	1	1	0	0	0	2	0	1	1	1	46.25	24 hours - 30 days	0.980963
1	1	1	72	0	1	0	1	1	1	0	0	0	2	0	1	1	1	51.5667	24 hours - 30 days	0.981006
1	1	1	66	0	0	0	1	1	1	0	0	0	2	0	0	0	0	1.93333	< 3 hours	0.982565
1	1	1	71	0	0	0	1	1	1	0	0	1	2	0	1	1	1	0.0666667	< 3 hours	0.983556
1	1	1	55	0	0	0	0	0	0	1	1	0	1	0	1	1	0	9.73333	3-24 hours	0.983956
1	1	1	71	0	0	0	1	1	1	0	0	0	2	0	0	0	0	3.45	3-24 hours	0.984019
1	1	3	72	0	0	1	1	1	1	0	0	1	2	0	1	1	0	9.2	3-24 hours	0.985405
1	1	1	64	0	1	0	0	0	0	0	1	1	2	0	1	0	1	36.4833	24 hours - 30 days	0.98611
1	1	1	75	0	1	0	1	0	0	1	0	0	1	0	1	1	1	80.6833	24 hours - 30 days	0.986452
1	1	2	67	0	1	0	0	0	0	1	1	1	1	0	1	1	1	20.4	3-24 hours	0.98648
1	1	1	70	0	0	0	1	0	0	0	0	0	3	0	0	0	0	1.91667	< 3 hours	0.986778
1	1	1	58	0	1	0	0	0	0	0	0	1	2	0	1	1	1	145.133	24 hours - 30 days	0.987034
1	1	1	38	1	1	0	0	0	0	1	0	1	1	0	1	1	1	872.633	> 30 days	0.987295
1	1	2	40	0	1	0	0	0	0	1	1	1	1	0	1	1	0	430.683	24 hours - 30 days	0.98759
1	1	1	32	0	0	0	0	0	0	0	0	0	3	0	0	0	0	0.4	< 3 hours	0.988302
1	1	1	72	0	1	0	1	1	1	0	0	0	2	0	1	1	1	54.3667	24 hours - 30 days	0.988957
1	2	1	77	1	0	0	1	1	1	0	0	0	2	0	1	0	0	2.25	< 3 hours	0.989129
1	1	1	85	0	1	0	1	1	1	0	0	1	1	0	1	1	1	2.76667	< 3 hours	0.989339
1	1	1	69	0	0	1	1	1	1	0	0	1	2	0	1	1	0	0.95	< 3 hours	0.989536
1	1	1	79	0	1	0	1	1	0	1	0	0	1	0	1	1	1	2.05	< 3 hours	0.989787
1	1	1	53	0	0	0	1	1	1	0	0	0	1	0	1	1	1	0.95	< 3 hours	0.989978
1	1	1	66	0	0	0	1	1	1	0	0	0	2	0	0	0	0	8.11667	3-24 hours	0.990372
1	1	1	64	0	1	0	0	0	0	0	1	1	2	0	1	0	1	58.9833	24 hours - 30 days	0.991471
1	1	1	77	0	1	0	1	1	1	0	0	0	2	0	1	1	1	45.05	24 hours - 30 days	0.992062
1	1	1	53	0	0	0	1	1	1	0	0	0	1	0	1	1	1	2.06667	< 3 hours	0.992372
1	1	1	67	0	1	0	0	0	0	1	1	1	1	0	1	1	1	36.0333	24 hours - 30 days	0.992842
1	1	1	57	0	0	0	1	1	1	0	0	1	3	0	1	1	0	5307.48	> 30 days	0.99355
1	1	1	52	1	0	0	1	0	0	0	1	1	3	0	0	0	1	37.7	24 hours - 30 days	0.993574
1	1	2	83	0	1	0	1	1	1	0	0	0	1	0	1	0	0	0.0166667	< 3 hours	0.993635
1	1	1	84	0	1	0	1	1	1	0	0	1	2	0	1	1	0	2.35	< 3 hours	0.993764
1	1	1	55	0	0	0	1	1	1	0	0	1	1	0	0	1	1	379.267	24 hours - 30 days	0.993788
1	2	1	61	0	0	0	0	0	0	1	0	1	2	0	1	1	0	723.133	> 30 days	0.994058
1	1	1	65	0	1	0	1	1	1	0	0	1	1	0	1	1	0	1665.58	> 30 days	0.994133
1	1	1	67	0	1	0	0	0	0	1	0	1	3	0	1	1	1	272.667	24 hours - 30 days	0.994557
1	1	1	58	0	0	0	0	0	0	1	0	0	2	0	1	1	1	668.867	24 hours - 30 days	0.994603
1	2	1	66	1	0	0	1	1	1	0	0	1	1	0	1	0	0	1.21667	< 3 hours	0.994778
1	1	1	62	0	0	0	1	1	1	0	0	0	1	0	0	0	0	11.2	3-24 hours	0.995359
1	1	1	66	0	0	0	1	1	1	0	0	0	2	0	0	0	0	3	3-24 hours	0.995514
1	1	1	68	0	0	0	1	1	1	0	0	0	2	0	1	1	1	0.583333	< 3 hours	0.995644
1	1	1	77	0	0	0	1	1	1	0	0	0	2	0	1	1	1	1.68333	< 3 hours	0.995968
1	1	1	32	0	0	0	0	0	0	0	0	0	3	0	0	0	0	3.26667	3-24 hours	0.996337
1	1	1	58	0	0	0	0	0	0	1	0	0	1	0	1	1	1	667.717	24 hours - 30 days	0.996368
1	1	1	85	0	1	0	1	1	1	0	0	1	1	0	1	1	1	4.55	3-24 hours	0.996379
1	1	1	66	0	0	0	1	1	1	0	0	0	2	0	0	0	0	8.98333	3-24 hours	0.996408
1	1	1	40	0	0	0	0	0	0	0	0	0	3	0	0	0	1	0.166667	< 3 hours	0.996464
1	1	1	69	0	1	0	1	1	1	0	0	1	2	0	1	1	1	1.1	< 3 hours	0.996527
1	1	1	59	0	1	0	0	0	0	1	0	1	1	0	1	1	1	1.88333	< 3 hours	0.996624
1	1	1	62	0	0	0	1	1	1	0	0	0	1	0	0	0	0	3.56667	3-24 hours	0.996677
1	1	1	50	1	0	0	0	0	0	1	0	0	1	0	1	0	0	1.43333	< 3 hours	0.997636
1	1	1	58	0	1	0	1	0	0	1	1	1	2	0	1	1	0	0.5	< 3 hours	0.99786
1	1	1	58	0	0	0	0	0	0	1	0	0	1	0	1	1	1	3965.6	> 30 days	0.99801
1	1	1	71	0	1	0	1	0	0	0	0	1	2	0	1	1	1	0.833333	< 3 hours	0.998207
1	1	1	75	0	1	0	0	0	0	1	0	1	1	0	1	1	1	56.65	24 hours - 30 days	0.998244
1	1	1	69	0	1	0	0	0	0	1	0	0	1	0	1	1	1	0.116667	< 3 hours	0.998308
1	2	2	61	1	1	0	0	0	0	1	0	0	1	0	1	1	0	85.8667	24 hours - 30 days	0.998453
1	1	1	59	0	0	0	0	0	0	1	0	0	3	0	1	1	1	33.9167	24 hours - 30 days	0.998486
1	1	1	74	1	0	0	1	1	1	0	0	0	1	0	1	1	1	7.2	3-24 hours	0.998602
1	1	1	59	0	0	0	1	1	1	0	0	1	1	0	1	1	1	42.1167	24 hours - 30 days	0.998989
1	1	1	40	0	0	0	0	0	0	1	0	0	3	0	1	1	1	0.333333	< 3 hours	0.999011
1	1	1	44	0	1	0	0	0	0	1	0	0	1	0	1	1	1	182.833	24 hours - 30 days	0.999093
1	1	1	58	0	0	0	0	0	0	1	0	0	1	0	1	1	1	3991.32	> 30 days	0.999308
1	1	1	40	0	0	0	0	0	0	1	0	0	3	0	1	1	1	1.06667	< 3 hours	0.999393
1	1	1	74	0	1	0	1	1	1	0	0	1	2	0	1	1	0	20.3833	3-24 hours	0.99943
1	1	1	82	0	1	0	1	1	0	1	0	1	1	0	1	1	1	76.05	24 hours - 30 days	0.999431
1	1	1	72	0	1	0	1	1	1	0	0	0	1	0	1	1	1	115.033	24 hours - 30 days	0.99965
1	1	1	74	0	0	0	1	1	1	0	0	1	2	0	1	0	1	1.8	< 3 hours	0.999693
1	1	5	70	0	1	0	1	1	1	0	0	1	1	0	1	1	0	45.7833	24 hours - 30 days	0.999722
1	1	5	40	0	1	0	0	0	0	1	1	1	1	0	1	1	0	356.067	24 hours - 30 days	0.999829
1	1	1	70	0	0	0	1	1	1	0	0	0	1	0	1	0	0	0.666667	< 3 hours	0.99991
1	1	1	70	0	0	0	1	1	1	0	0	1	2	0	1	1	0	1.88333	< 3 hours	0.999961
