# Supplementary material for: The ventricular tachycardia prediction model: Derivation and validation data
Source: Data Brief. 2020 Apr 21;30:105515. doi: 10.1016/j.dib.2020.105515 (PMC7200856; doi:10.1016/j.dib.2020.105515)
Supplement: Supplementary file 2 [file mmc2.xlsx]

## Sheet: Sheet1
Clinical Diagnosis	ECG laboratory Diagnosis Certainty	Patient Age	Gender	Diagnosing Provider	Electrophysiology Procedure?	Congenital Heart Disease	Prior Cardiac Surgery	Ischemic Cardiomyopathy	Non-ischemic Cardiomyopathy	Implanted Device	Pacemaker	AICD	Coronary Artery Disease	Prior Myocardial Infarction	Antiarrythmic Drug Use	LVEF group	Baseline Bundle Branch Block?	Baseline Ventricular Pacing?	Time Difference	Time difference category	VT Prediction Model % Probability
VT	Definite VT	59	Female	Heart Rhythm Specialist	NO	0	0	0	YES	YES	0	YES	0	0	YES	LVEF (>= 50)	NO	NO	0.2	<3 hours	99.8532
VT	Definite VT	67	Male	Heart Rhythm Specialist	YES	0	YES	YES	0	YES	0	YES	YES	YES	YES	LVEF (49 - 31)	NO	NO	1.85	<3 hours	52.1063
VT	Definite VT	67	Male	Heart Rhythm Specialist	YES	0	YES	YES	0	YES	0	YES	YES	YES	YES	LVEF (49 - 31)	NO	NO	0.95	<3 hours	53.3002
VT	Definite VT	59	Female	Heart Rhythm Specialist	NO	0	0	0	YES	YES	0	YES	0	0	YES	LVEF (>= 50)	NO	NO	0.866667	<3 hours	97.3192
VT	Definite VT	73	Male	Heart Rhythm Specialist	YES	0	0	YES	0	YES	0	YES	YES	YES	YES	LVEF (<= 30)	NO	NO	4.31667	[3, 24) hours	70.2493
VT	Probable SWCT	62	Male	Heart Rhythm Specialist	YES	0	0	YES	0	YES	0	YES	YES	YES	YES	LVEF (<= 30)	NO	NO	187.267	[24 hours, 30 days)	95.467
VT	Probable VT	55	Male	Heart Rhythm Specialist	NO	0	0	YES	0	YES	0	YES	YES	YES	YES	LVEF (<= 30)	NO	NO	3978.88	>=30 days	80.5933
VT	Definite VT	69	Male	Heart Rhythm Specialist	NO	0	0	0	0	0	0	0	YES	YES	0	LVEF (>= 50)	NO	NO	0.466667	<3 hours	94.1596
VT	Definite VT	61	Male	Heart Rhythm Specialist	NO	0	YES	YES	0	YES	0	YES	YES	YES	YES	LVEF (<= 30)	NO	Yes	25.3167	[24 hours, 30 days)	93.9715
VT	Probable VT	74	Male	Non-Heart Rhythm Cardiologist	NO	0	0	0	YES	YES	0	YES	0	0	YES	LVEF (49 - 31)	NO	Yes	0.183333	<3 hours	93.6979
VT	Definite VT	44	Male	Non-Heart Rhythm Cardiologist	NO	0	0	YES	0	YES	0	YES	YES	YES	0	LVEF (<= 30)	NO	NO	614.683	[24 hours, 30 days)	74.137
VT	Definite VT	77	Male	Heart Rhythm Specialist	YES	0	YES	0	YES	YES	0	YES	0	0	YES	LVEF (<= 30)	NO	Yes	1.21667	<3 hours	99.992
VT	Undifferentiate	71	Male	Heart Rhythm Specialist	YES	0	YES	YES	0	YES	0	YES	YES	YES	0	LVEF (>= 50)	NO	NO	0.45	<3 hours	93.8803
VT	Definite VT	83	Male	Heart Rhythm Specialist	YES	0	0	0	0	0	0	0	0	0	0	LVEF (>= 50)	NO	NO	8.75	[3, 24) hours	92.3424
SWCT	Definite SWCT	41	Male	Heart Rhythm Specialist	YES	0	0	0	0	0	0	0	0	0	0	LVEF (>= 50)	NO	NO	0.3	<3 hours	46.1849
VT	Definite VT	83	Male	Heart Rhythm Specialist	YES	0	0	0	0	0	0	0	0	0	0	LVEF (>= 50)	NO	NO	10.95	[3, 24) hours	92.7982
VT	Definite VT	83	Male	Heart Rhythm Specialist	YES	0	0	0	0	0	0	0	0	0	0	LVEF (>= 50)	NO	NO	1.16667	<3 hours	15.2413
VT	Definite VT	60	Male	Heart Rhythm Specialist	YES	0	YES	0	YES	YES	0	YES	0	0	YES	LVEF (<= 30)	NO	Yes	5.1	[3, 24) hours	99.3396
SWCT	Definite SWCT	41	Male	Heart Rhythm Specialist	YES	0	0	0	0	0	0	0	0	0	0	LVEF (>= 50)	NO	NO	0.466667	<3 hours	50.9874
VT	Definite VT	55	Male	Heart Rhythm Specialist	NO	0	0	0	YES	0	0	0	0	0	0	LVEF (<= 30)	Yes	NO	0.383333	<3 hours	94.1448
VT	Definite VT	83	Male	Heart Rhythm Specialist	YES	0	0	0	0	0	0	0	0	0	0	LVEF (>= 50)	NO	NO	0.566667	<3 hours	93.2169
SWCT	Definite SWCT	86	Female	Heart Rhythm Specialist	NO	0	0	0	0	0	0	0	YES	YES	0	LVEF (>= 50)	Yes	NO	2.5	<3 hours	24.6048
VT	Definite VT	83	Male	Heart Rhythm Specialist	YES	0	0	0	0	0	0	0	0	0	0	LVEF (>= 50)	NO	NO	10.8667	[3, 24) hours	35.7323
VT	Definite VT	64	Male	Non-Heart Rhythm Cardiologist	NO	0	0	0	YES	YES	0	YES	0	0	YES	LVEF (49 - 31)	NO	Yes	137.433	[24 hours, 30 days)	62.5228
SWCT	Definite SWCT	73	Male	Heart Rhythm Specialist	NO	0	YES	0	YES	0	0	0	0	0	0	LVEF (>= 50)	Yes	NO	19.1167	[3, 24) hours	20.9044
VT	Definite VT	63	Male	Non-Heart Rhythm Cardiologist	NO	0	0	YES	0	YES	0	YES	YES	YES	YES	LVEF (<= 30)	NO	Yes	0.383333	<3 hours	67.0114
VT	Definite SWCT	51	Female	Heart Rhythm Specialist	YES	0	0	YES	0	0	0	0	YES	YES	0	LVEF (>= 50)	NO	NO	0.366667	<3 hours	87.9139
SWCT	Probable SWCT	77	Male	Heart Rhythm Specialist	NO	0	YES	0	0	0	0	0	0	0	0	LVEF (>= 50)	Yes	NO	32.5333	[24 hours, 30 days)	3.72479
VT	Definite VT	63	Male	Non-Heart Rhythm Cardiologist	NO	0	0	YES	0	YES	0	YES	YES	YES	0	LVEF (<= 30)	NO	Yes	61.35	[24 hours, 30 days)	68.8454
VT	Definite VT	83	Male	Heart Rhythm Specialist	YES	0	0	0	0	0	0	0	0	0	0	LVEF (>= 50)	NO	NO	0.0166667	<3 hours	92.5373
VT	Probable SWCT	51	Female	Heart Rhythm Specialist	YES	0	0	YES	0	0	0	0	YES	YES	0	LVEF (>= 50)	NO	NO	0.516667	<3 hours	90.6141
SWCT	Probable SWCT	76	Male	Non-Heart Rhythm Cardiologist	NO	0	0	YES	0	YES	0	YES	YES	YES	0	LVEF (<= 30)	NO	NO	97.3667	[24 hours, 30 days)	6.69008
VT	Definite VT	60	Male	Heart Rhythm Specialist	YES	0	YES	0	YES	YES	0	YES	0	0	YES	LVEF (<= 30)	NO	Yes	33.8333	[24 hours, 30 days)	99.273
SWCT	Definite SWCT	80	Male	Non-Heart Rhythm Cardiologist	NO	0	0	0	YES	0	0	0	0	0	0	LVEF (49 - 31)	Yes	NO	5.91667	[3, 24) hours	9.44476
VT	Definite VT	61	Male	Heart Rhythm Specialist	NO	0	YES	YES	0	YES	0	YES	YES	YES	YES	LVEF (<= 30)	NO	Yes	104.067	[24 hours, 30 days)	27.8664
SWCT	Definite VT	61	Male	Non-Heart Rhythm Cardiologist	NO	0	0	YES	0	YES	0	YES	YES	YES	0	LVEF (<= 30)	NO	Yes	39.6667	[24 hours, 30 days)	34.3959
VT	Definite VT	70	Male	Heart Rhythm Specialist	NO	0	0	YES	0	0	0	0	YES	YES	0	LVEF (<= 30)	NO	NO	0.666667	<3 hours	15.6448
VT	Definite VT	63	Male	Non-Heart Rhythm Cardiologist	NO	0	0	YES	0	YES	0	YES	YES	YES	0	LVEF (<= 30)	NO	Yes	654.317	[24 hours, 30 days)	53.8151
VT	Definite VT	63	Male	Non-Heart Rhythm Cardiologist	NO	0	0	YES	0	YES	0	YES	YES	YES	0	LVEF (<= 30)	NO	Yes	598.05	[24 hours, 30 days)	93.156
VT	Definite VT	70	Male	Heart Rhythm Specialist	YES	0	0	YES	0	YES	0	YES	YES	YES	0	LVEF (49 - 31)	Yes	NO	62.3	[24 hours, 30 days)	99.6344
SWCT	Probable SWCT	71	Male	Heart Rhythm Specialist	YES	0	0	0	0	0	0	0	YES	YES	YES	Who Knows?	Yes	NO	40.8	[24 hours, 30 days)	49.755
VT	Definite VT	70	Male	Heart Rhythm Specialist	YES	0	0	YES	0	YES	0	YES	YES	YES	0	LVEF (49 - 31)	Yes	NO	70.45	[24 hours, 30 days)	99.2287
VT	Definite VT	70	Male	Heart Rhythm Specialist	YES	0	0	YES	0	YES	0	YES	YES	YES	0	LVEF (49 - 31)	Yes	NO	68	[24 hours, 30 days)	99.2845
SWCT	Definite SWCT	73	Male	Heart Rhythm Specialist	NO	0	0	0	YES	0	0	0	0	0	0	LVEF (<= 30)	Yes	NO	10.9333	[3, 24) hours	7.16643
VT	Definite VT	62	Male	Heart Rhythm Specialist	YES	0	0	YES	0	YES	0	YES	YES	YES	YES	LVEF (<= 30)	NO	NO	1.41667	<3 hours	52.6799
VT	Definite VT	70	Male	Heart Rhythm Specialist	YES	0	0	YES	0	YES	0	YES	YES	YES	YES	LVEF (49 - 31)	NO	Yes	23.5	[3, 24) hours	83.4892
SWCT	Definite SWCT	54	Female	Heart Rhythm Specialist	YES	0	YES	0	0	0	0	0	0	0	0	LVEF (>= 50)	NO	NO	0.05	<3 hours	70.2096
VT	Definite VT	70	Male	Heart Rhythm Specialist	YES	0	0	YES	0	YES	0	YES	YES	YES	0	LVEF (49 - 31)	Yes	NO	90.8	[24 hours, 30 days)	99.6173
VT	Definite VT	72	Male	Heart Rhythm Specialist	NO	0	YES	YES	0	YES	0	YES	YES	YES	YES	LVEF (49 - 31)	NO	NO	0.8	<3 hours	94.8851
SWCT	Probable SWCT	86	Male	Non-Heart Rhythm Cardiologist	NO	0	0	0	0	0	0	0	0	0	0	LVEF (>= 50)	NO	NO	18.4667	[3, 24) hours	30.5785
VT	Definite VT	67	Male	Heart Rhythm Specialist	YES	0	0	YES	0	YES	0	YES	YES	YES	YES	LVEF (<= 30)	Yes	NO	1.13333	<3 hours	98.2727
SWCT	Probable SWCT	62	Male	Heart Rhythm Specialist	NO	0	YES	YES	0	YES	0	YES	YES	YES	0	LVEF (49 - 31)	Yes	NO	50.3167	[24 hours, 30 days)	13.6567
VT	Probable VT	83	Female	Heart Rhythm Specialist	YES	0	0	YES	0	YES	0	YES	YES	0	YES	LVEF (<= 30)	NO	NO	25.3833	[24 hours, 30 days)	95.3452
VT	Definite VT	70	Male	Heart Rhythm Specialist	YES	0	0	YES	0	YES	0	YES	YES	YES	0	LVEF (49 - 31)	Yes	NO	78.7167	[24 hours, 30 days)	99.4959
SWCT	Definite SWCT	23	Male	Non-cardiologist	NO	0	YES	0	YES	0	0	0	0	0	0	LVEF (>= 50)	NO	NO	35.9	[24 hours, 30 days)	52.7049
VT	Definite VT	70	Male	Heart Rhythm Specialist	YES	0	0	YES	0	YES	0	YES	YES	YES	0	LVEF (49 - 31)	Yes	NO	5.88333	[3, 24) hours	99.9236
SWCT	Definite SWCT	71	Male	Non-Heart Rhythm Cardiologist	NO	0	YES	YES	0	YES	0	YES	YES	YES	YES	LVEF (49 - 31)	NO	Yes	12.8167	[3, 24) hours	87.1781
VT	Definite VT	70	Male	Heart Rhythm Specialist	YES	0	0	YES	0	YES	0	YES	YES	YES	0	LVEF (49 - 31)	Yes	NO	1.03333	<3 hours	99.8481
VT	Definite VT	45	Male	Heart Rhythm Specialist	NO	0	YES	0	YES	YES	0	YES	0	0	YES	LVEF (<= 30)	NO	Yes	102.7	[24 hours, 30 days)	85.7368
SWCT	Probable SWCT	85	Female	Non-Heart Rhythm Cardiologist	NO	0	0	0	YES	0	0	0	YES	YES	0	LVEF (49 - 31)	Yes	NO	26.5	[24 hours, 30 days)	44.1642
SWCT	Undifferentiate	75	Male	Heart Rhythm Specialist	NO	0	0	0	YES	0	0	0	0	0	YES	LVEF (>= 50)	NO	NO	4.6	[3, 24) hours	11.0004
VT	Probable VT	73	Male	Heart Rhythm Specialist	YES	0	0	YES	0	YES	0	YES	YES	YES	0	LVEF (49 - 31)	NO	NO	0.15	<3 hours	41.004
SWCT	Probable SWCT	50	Male	Heart Rhythm Specialist	NO	0	0	0	YES	YES	0	YES	0	0	0	LVEF (<= 30)	NO	NO	74.2167	[24 hours, 30 days)	8.40615
SWCT	Probable SWCT	84	Male	Heart Rhythm Specialist	NO	0	0	0	0	0	0	0	0	0	0	LVEF (>= 50)	NO	NO	0.483333	<3 hours	69.6757
VT	Definite VT	70	Male	Heart Rhythm Specialist	YES	0	0	0	0	0	0	0	YES	0	YES	LVEF (49 - 31)	NO	NO	0.633333	<3 hours	99.4413
SWCT	Definite SWCT	72	Female	Non-Heart Rhythm Cardiologist	NO	0	0	0	0	0	0	0	YES	0	0	LVEF (>= 50)	Yes	NO	55.2333	[24 hours, 30 days)	5.71946
VT	Probable VT	51	Male	Non-Heart Rhythm Cardiologist	NO	0	0	YES	0	0	0	0	YES	YES	0	LVEF (49 - 31)	NO	NO	61.9333	[24 hours, 30 days)	63.6314
VT	Probable VT	59	Male	Heart Rhythm Specialist	NO	0	YES	YES	0	0	0	0	YES	YES	0	LVEF (>= 50)	NO	NO	0.716667	<3 hours	50.8674
SWCT	Definite SWCT	68	Male	Non-cardiologist	NO	0	0	0	0	0	0	0	0	0	0	Who Knows?	Yes	NO	19.0667	[3, 24) hours	14.5741
SWCT	Definite VT	57	Male	Heart Rhythm Specialist	YES	0	0	0	0	0	0	0	0	0	0	LVEF (>= 50)	NO	NO	1.53333	<3 hours	17.1363
SWCT	Probable SWCT	88	Female	Non-Heart Rhythm Cardiologist	NO	0	0	0	YES	0	0	0	0	0	YES	LVEF (49 - 31)	NO	NO	2.93333	<3 hours	10.8032
SWCT	Definite SWCT	72	Male	Non-Heart Rhythm Cardiologist	NO	0	YES	YES	0	0	0	0	YES	YES	0	LVEF (49 - 31)	Yes	NO	22.95	[3, 24) hours	26.4619
SWCT	Definite SWCT	45	Male	Heart Rhythm Specialist	YES	0	YES	0	YES	0	0	0	0	0	YES	LVEF (<= 30)	Yes	NO	79.6333	[24 hours, 30 days)	28.9894
SWCT	Definite SWCT	72	Female	Non-Heart Rhythm Cardiologist	NO	0	0	0	0	0	0	0	YES	0	0	LVEF (>= 50)	Yes	NO	0.7	<3 hours	2.9907
SWCT	Probable SWCT	78	Male	Heart Rhythm Specialist	NO	0	YES	0	0	0	0	0	0	0	0	LVEF (>= 50)	Yes	NO	2.75	<3 hours	36.0799
SWCT	Definite SWCT	78	Male	Non-cardiologist	NO	0	0	0	0	0	0	0	0	0	0	LVEF (49 - 31)	Yes	NO	86.25	[24 hours, 30 days)	4.21563
SWCT	Definite SWCT	72	Female	Non-Heart Rhythm Cardiologist	NO	0	0	0	0	0	0	0	YES	0	0	LVEF (>= 50)	Yes	NO	1.73333	<3 hours	5.59141
SWCT	Definite SWCT	85	Female	Non-Heart Rhythm Cardiologist	NO	0	0	0	YES	0	0	0	0	0	0	LVEF (<= 30)	Yes	NO	26.1	[24 hours, 30 days)	11.0161
VT	Probable VT	70	Male	Heart Rhythm Specialist	YES	0	0	YES	0	YES	0	YES	YES	YES	YES	LVEF (49 - 31)	Yes	NO	26.25	[24 hours, 30 days)	97.2503
SWCT	Probable SWCT	86	Male	Non-Heart Rhythm Cardiologist	NO	0	0	0	0	0	0	0	0	0	0	LVEF (>= 50)	NO	NO	31.0667	[24 hours, 30 days)	11.824
SWCT	Probable SWCT	83	Male	Heart Rhythm Specialist	NO	0	0	0	0	0	0	0	0	0	0	LVEF (>= 50)	Yes	NO	0	<3 hours	39.3339
SWCT	Definite SWCT	78	Male	Heart Rhythm Specialist	YES	0	YES	YES	0	0	0	0	YES	0	0	LVEF (49 - 31)	Yes	NO	30.4333	[24 hours, 30 days)	14.1863
SWCT	Definite SWCT	78	Male	Heart Rhythm Specialist	YES	0	YES	YES	0	0	0	0	YES	0	0	LVEF (49 - 31)	Yes	NO	27.2667	[24 hours, 30 days)	16.3024
SWCT	Definite SWCT	88	Female	Non-cardiologist	NO	0	0	0	0	0	0	0	0	0	0	Who Knows?	NO	NO	0.233333	<3 hours	28.3351
SWCT	Probable SWCT	78	Male	Heart Rhythm Specialist	NO	0	YES	0	0	0	0	0	0	0	0	LVEF (>= 50)	Yes	NO	1.55	<3 hours	19.1004
SWCT	Definite SWCT	86	Male	Non-cardiologist	NO	0	0	0	0	0	0	0	0	0	0	LVEF (>= 50)	NO	NO	0.883333	<3 hours	5.26751
SWCT	Definite SWCT	59	Male	Heart Rhythm Specialist	NO	0	0	0	YES	0	0	0	0	0	YES	LVEF (49 - 31)	NO	Yes	8590.1	>=30 days	2.46457
VT	Undifferentiate	65	Male	Non-Heart Rhythm Cardiologist	NO	0	0	0	YES	0	0	0	0	0	0	LVEF (<= 30)	NO	NO	3.75	[3, 24) hours	67.2497
SWCT	Undifferentiate	78	Male	Non-Heart Rhythm Cardiologist	NO	0	0	YES	YES	YES	YES	0	YES	0	0	LVEF (>= 50)	Yes	NO	168.017	[24 hours, 30 days)	9.38336
SWCT	Probable SWCT	60	Male	Heart Rhythm Specialist	NO	YES	YES	0	0	0	0	0	0	0	0	LVEF (>= 50)	Yes	NO	1.53333	<3 hours	17.5158
SWCT	Definite SWCT	72	Male	Non-Heart Rhythm Cardiologist	NO	0	0	YES	0	YES	0	YES	YES	YES	0	LVEF (49 - 31)	NO	NO	59.4333	[24 hours, 30 days)	9.15629
SWCT	Definite SWCT	78	Male	Heart Rhythm Specialist	YES	0	YES	0	YES	0	0	0	YES	0	0	LVEF (<= 30)	NO	NO	21.6	[3, 24) hours	2.23222
SWCT	Probable SWCT	86	Male	Non-Heart Rhythm Cardiologist	NO	0	0	0	0	0	0	0	0	0	0	LVEF (>= 50)	NO	NO	1.01667	<3 hours	35.5351
SWCT	Undifferentiate	34	Male	Heart Rhythm Specialist	YES	0	0	0	0	0	0	0	0	0	0	LVEF (>= 50)	NO	NO	0.133333	<3 hours	90.5484
SWCT	Undifferentiate	78	Male	Non-Heart Rhythm Cardiologist	NO	0	0	YES	YES	YES	YES	0	YES	0	0	LVEF (>= 50)	Yes	NO	165.583	[24 hours, 30 days)	11.9234
SWCT	Probable SWCT	46	Male	Heart Rhythm Specialist	YES	0	YES	0	YES	0	0	0	0	0	YES	LVEF (<= 30)	Yes	NO	192.2	[24 hours, 30 days)	38.5824
SWCT	Definite SWCT	81	Male	Non-cardiologist	NO	0	0	0	0	0	0	0	0	0	0	Who Knows?	Yes	NO	27.9667	[24 hours, 30 days)	8.563
SWCT	Definite SWCT	72	Female	Non-Heart Rhythm Cardiologist	NO	0	0	0	YES	0	0	0	YES	0	0	LVEF (49 - 31)	Yes	NO	137.617	[24 hours, 30 days)	15.9092
SWCT	Definite VT	61	Male	Heart Rhythm Specialist	NO	0	0	0	0	0	0	0	0	0	YES	LVEF (>= 50)	NO	NO	0.783333	<3 hours	20.6656
SWCT	Definite SWCT	83	Male	Non-Heart Rhythm Cardiologist	NO	0	0	0	YES	0	0	0	YES	YES	0	LVEF (<= 30)	Yes	NO	68.2	[24 hours, 30 days)	7.78374
SWCT	Definite SWCT	46	Male	Heart Rhythm Specialist	YES	0	YES	0	0	0	0	0	0	0	0	LVEF (>= 50)	NO	NO	0.05	<3 hours	4.04422
VT	Definite VT	69	Male	Non-Heart Rhythm Cardiologist	NO	0	YES	YES	0	YES	0	YES	YES	YES	YES	LVEF (<= 30)	NO	Yes	1266.43	>=30 days	40.8154
SWCT	Definite SWCT	83	Male	Non-Heart Rhythm Cardiologist	NO	0	0	0	YES	0	0	0	0	0	0	LVEF (49 - 31)	Yes	NO	32.3333	[24 hours, 30 days)	40.9097
SWCT	Definite SWCT	78	Male	Non-Heart Rhythm Cardiologist	NO	0	YES	0	YES	YES	YES	0	0	0	0	LVEF (>= 50)	Yes	NO	2.55	<3 hours	11.7222
SWCT	Definite SWCT	69	Male	Non-Heart Rhythm Cardiologist	NO	0	YES	0	0	0	0	0	0	0	0	LVEF (>= 50)	Yes	NO	3.66667	[3, 24) hours	3.35887
SWCT	Definite SWCT	47	Female	Heart Rhythm Specialist	YES	0	0	0	YES	0	0	0	0	0	0	LVEF (49 - 31)	Yes	NO	52.85	[24 hours, 30 days)	12.4335
SWCT	Probable SWCT	86	Male	Non-Heart Rhythm Cardiologist	NO	0	0	0	0	0	0	0	0	0	0	LVEF (>= 50)	NO	NO	0.0666667	<3 hours	21.314
SWCT	Definite SWCT	39	Male	Non-Heart Rhythm Cardiologist	NO	0	0	0	0	YES	0	YES	0	0	0	LVEF (<= 30)	NO	NO	4.4	[3, 24) hours	16.5605
VT	Probable SWCT	77	Male	Heart Rhythm Specialist	YES	0	YES	YES	0	YES	0	YES	YES	YES	YES	LVEF (49 - 31)	NO	NO	9.06667	[3, 24) hours	84.6187
SWCT	Definite SWCT	52	Male	Non-Heart Rhythm Cardiologist	NO	YES	0	0	0	0	0	0	0	0	YES	LVEF (>= 50)	Yes	NO	337.083	[24 hours, 30 days)	11.7855
SWCT	Definite SWCT	72	Female	Non-Heart Rhythm Cardiologist	NO	0	0	0	0	0	0	0	YES	0	0	LVEF (>= 50)	Yes	NO	0.583333	<3 hours	4.99876
SWCT	Probable SWCT	98	Male	Non-cardiologist	NO	0	0	0	0	0	0	0	0	0	0	LVEF (>= 50)	NO	NO	0.216667	<3 hours	12.2164
SWCT	Definite SWCT	77	Male	Non-Heart Rhythm Cardiologist	NO	0	0	0	0	0	0	0	YES	YES	0	LVEF (>= 50)	Yes	NO	5.65	[3, 24) hours	19.6092
SWCT	Undifferentiate	69	Male	Heart Rhythm Specialist	NO	0	YES	0	YES	YES	0	YES	YES	0	0	LVEF (<= 30)	Yes	NO	12.6167	[3, 24) hours	28.1365
SWCT	Probable SWCT	46	Male	Heart Rhythm Specialist	YES	0	YES	0	YES	0	0	0	0	0	YES	LVEF (<= 30)	Yes	NO	374.183	[24 hours, 30 days)	63.7747
SWCT	Probable SWCT	61	Male	Heart Rhythm Specialist	NO	0	YES	0	YES	0	0	0	YES	YES	0	LVEF (49 - 31)	NO	NO	4.98333	[3, 24) hours	4.18144
SWCT	Definite SWCT	72	Female	Non-Heart Rhythm Cardiologist	NO	0	0	0	YES	0	0	0	YES	0	0	LVEF (49 - 31)	Yes	NO	136.167	[24 hours, 30 days)	12.7839
SWCT	Definite SWCT	41	Female	Non-cardiologist	NO	0	0	0	0	0	0	0	0	0	0	LVEF (>= 50)	NO	NO	18.6667	[3, 24) hours	8.73603
SWCT	Definite SWCT	64	Female	Non-cardiologist	NO	0	YES	0	YES	0	0	0	0	0	YES	LVEF (>= 50)	Yes	NO	46.15	[24 hours, 30 days)	3.79389
SWCT	Probable SWCT	50	Male	Heart Rhythm Specialist	NO	0	0	0	YES	YES	0	YES	0	0	0	LVEF (<= 30)	NO	NO	77.75	[24 hours, 30 days)	4.34426
SWCT	Definite SWCT	77	Male	Heart Rhythm Specialist	NO	0	0	0	YES	0	0	0	0	0	YES	LVEF (49 - 31)	Yes	NO	7.43333	[3, 24) hours	38.3883
SWCT	Definite SWCT	45	Male	Heart Rhythm Specialist	YES	0	YES	0	YES	0	0	0	0	0	YES	LVEF (<= 30)	Yes	NO	99.5333	[24 hours, 30 days)	47.9711
SWCT	Definite SWCT	68	Female	Heart Rhythm Specialist	NO	0	0	0	YES	YES	0	YES	0	0	0	LVEF (<= 30)	Yes	NO	0.283333	<3 hours	4.05198
SWCT	Definite SWCT	82	Female	Non-Heart Rhythm Cardiologist	NO	0	0	YES	0	0	0	0	YES	YES	0	LVEF (<= 30)	Yes	NO	1.4	<3 hours	1.97472
SWCT	Definite SWCT	84	Female	Non-cardiologist	NO	0	0	0	YES	0	0	0	0	0	0	LVEF (49 - 31)	Yes	NO	0.45	<3 hours	13.9026
SWCT	Definite SWCT	82	Female	Non-Heart Rhythm Cardiologist	NO	0	0	YES	0	0	0	0	YES	YES	0	LVEF (<= 30)	Yes	NO	1.7	<3 hours	3.28088
SWCT	Probable SWCT	67	Male	Non-Heart Rhythm Cardiologist	NO	0	0	YES	0	0	0	0	YES	YES	0	LVEF (<= 30)	Yes	NO	0.233333	<3 hours	96.2493
SWCT	Definite SWCT	72	Female	Non-Heart Rhythm Cardiologist	NO	0	0	0	0	0	0	0	YES	0	0	LVEF (>= 50)	Yes	NO	0.283333	<3 hours	4.32188
SWCT	Definite SWCT	73	Female	Heart Rhythm Specialist	NO	0	YES	0	YES	0	0	0	YES	0	0	LVEF (49 - 31)	Yes	NO	5.03333	[3, 24) hours	6.19602
VT	Definite VT	80	Male	Heart Rhythm Specialist	NO	0	0	0	YES	YES	0	YES	YES	0	YES	LVEF (<= 30)	NO	Yes	1.28333	<3 hours	97.7614
SWCT	Probable SWCT	54	Male	Heart Rhythm Specialist	NO	0	0	0	YES	0	0	0	0	0	YES	LVEF (<= 30)	Yes	NO	13.25	[3, 24) hours	16.9581
SWCT	Definite SWCT	59	Female	Non-cardiologist	NO	0	0	0	0	0	0	0	0	0	0	LVEF (>= 50)	Yes	NO	3.51667	[3, 24) hours	20.9557
VT	Probable SWCT	77	Male	Heart Rhythm Specialist	YES	0	0	0	YES	YES	0	YES	YES	YES	0	LVEF (49 - 31)	NO	Yes	427.75	[24 hours, 30 days)	97.2591
VT	Definite SWCT	77	Male	Heart Rhythm Specialist	YES	0	0	0	YES	YES	0	YES	YES	YES	0	LVEF (49 - 31)	NO	Yes	430.7	[24 hours, 30 days)	94.1194
VT	Definite VT	62	Male	Heart Rhythm Specialist	NO	0	YES	YES	0	YES	0	YES	YES	YES	0	LVEF (<= 30)	NO	NO	0.766667	<3 hours	83.4312
SWCT	Definite SWCT	72	Female	Non-cardiologist	NO	0	0	0	0	0	0	0	0	0	0	LVEF (>= 50)	Yes	NO	2.9	<3 hours	14.1571
SWCT	Probable SWCT	85	Male	Non-Heart Rhythm Cardiologist	NO	0	0	0	0	YES	YES	0	YES	YES	0	LVEF (>= 50)	Yes	NO	8117.53	>=30 days	16.3803
SWCT	Definite SWCT	82	Male	Heart Rhythm Specialist	NO	0	YES	0	YES	YES	YES	0	YES	0	0	LVEF (<= 30)	Yes	NO	6.55	[3, 24) hours	5.8751
SWCT	Definite SWCT	55	Male	Heart Rhythm Specialist	YES	YES	YES	0	0	0	0	0	0	0	0	LVEF (>= 50)	Yes	NO	10.1333	[3, 24) hours	93.9015
VT	Definite VT	70	Male	Heart Rhythm Specialist	NO	0	YES	0	YES	YES	0	YES	YES	YES	YES	LVEF (<= 30)	NO	NO	0.0666667	<3 hours	72.6314
SWCT	Definite SWCT	83	Male	Heart Rhythm Specialist	NO	0	0	0	0	0	0	0	YES	0	0	LVEF (>= 50)	Yes	NO	2757.47	>=30 days	8.32719
VT	Definite VT	81	Male	Non-cardiologist	NO	0	YES	YES	0	YES	0	YES	YES	YES	0	Who Knows?	NO	Yes	0.166667	<3 hours	98.9956
SWCT	Probable SWCT	75	Male	Heart Rhythm Specialist	YES	0	0	0	0	0	0	0	0	0	0	LVEF (>= 50)	NO	NO	0.55	<3 hours	24.3405
SWCT	Definite SWCT	64	Male	Non-Heart Rhythm Cardiologist	NO	0	YES	0	YES	YES	0	YES	0	0	0	LVEF (>= 50)	Yes	NO	3.35	[3, 24) hours	15.4374
VT	Definite VT	70	Male	Heart Rhythm Specialist	NO	0	YES	YES	0	YES	0	YES	YES	YES	0	LVEF (>= 50)	NO	NO	0.983333	<3 hours	99.9337
VT	Definite VT	67	Male	Heart Rhythm Specialist	YES	0	0	YES	0	0	0	0	YES	YES	0	LVEF (>= 50)	NO	NO	54.9833	[24 hours, 30 days)	99.2092
VT	Probable SWCT	58	Male	Heart Rhythm Specialist	YES	0	YES	YES	0	YES	0	YES	YES	YES	0	LVEF (49 - 31)	NO	NO	0.15	<3 hours	64.9946
VT	Probable SWCT	58	Male	Heart Rhythm Specialist	YES	0	YES	YES	0	YES	0	YES	YES	YES	0	LVEF (49 - 31)	NO	NO	0.3	<3 hours	55.9763
VT	Definite VT	70	Female	Heart Rhythm Specialist	YES	0	0	0	YES	YES	0	YES	0	0	YES	LVEF (<= 30)	NO	Yes	2.81667	<3 hours	99.3576
SWCT	Definite SWCT	68	Female	Non-Heart Rhythm Cardiologist	NO	0	0	0	YES	0	0	0	0	0	0	LVEF (49 - 31)	Yes	NO	96.9667	[24 hours, 30 days)	13.7466
SWCT	Definite SWCT	68	Female	Non-Heart Rhythm Cardiologist	NO	0	0	0	YES	0	0	0	0	0	0	LVEF (49 - 31)	Yes	NO	98.1	[24 hours, 30 days)	5.60727
SWCT	Definite SWCT	73	Male	Non-Heart Rhythm Cardiologist	NO	0	0	0	0	0	0	0	YES	YES	0	LVEF (>= 50)	NO	NO	7.73333	[3, 24) hours	32.2633
VT	Definite VT	69	Male	Heart Rhythm Specialist	YES	0	0	YES	0	YES	0	YES	YES	YES	YES	LVEF (<= 30)	NO	Yes	7.91667	[3, 24) hours	66.914
VT	Definite VT	69	Male	Heart Rhythm Specialist	YES	0	0	YES	0	YES	0	YES	YES	YES	YES	LVEF (<= 30)	NO	Yes	14.2	[3, 24) hours	74.7477
VT	Definite VT	69	Male	Heart Rhythm Specialist	YES	0	0	YES	0	YES	0	YES	YES	YES	YES	LVEF (<= 30)	NO	Yes	16.85	[3, 24) hours	69.6038
VT	Definite VT	69	Male	Heart Rhythm Specialist	YES	0	0	YES	0	YES	0	YES	YES	YES	YES	LVEF (<= 30)	NO	Yes	17.85	[3, 24) hours	35.7944
SWCT	Definite SWCT	86	Male	Non-Heart Rhythm Cardiologist	NO	0	0	0	0	0	0	0	0	0	0	LVEF (>= 50)	NO	NO	0.966667	<3 hours	2.55633
VT	Undifferentiate	84	Male	Heart Rhythm Specialist	NO	0	0	YES	0	0	0	0	YES	YES	0	LVEF (<= 30)	Yes	NO	15.0167	[3, 24) hours	22.7831
VT	Undifferentiate	84	Male	Heart Rhythm Specialist	NO	0	0	YES	0	0	0	0	YES	YES	0	LVEF (<= 30)	Yes	NO	15.6	[3, 24) hours	22.6532
VT	Definite VT	69	Male	Heart Rhythm Specialist	YES	0	0	YES	0	YES	0	YES	YES	YES	YES	LVEF (<= 30)	NO	Yes	136.983	[24 hours, 30 days)	8.56221
VT	Definite VT	59	Male	Heart Rhythm Specialist	YES	0	0	0	YES	0	0	0	0	0	0	LVEF (49 - 31)	NO	NO	0.116667	<3 hours	98.8024
VT	Definite VT	65	Male	Heart Rhythm Specialist	YES	0	YES	YES	0	YES	0	YES	YES	YES	0	LVEF (>= 50)	NO	NO	0.5	<3 hours	33.1724
VT	Definite VT	65	Male	Heart Rhythm Specialist	YES	0	YES	YES	0	YES	0	YES	YES	YES	0	LVEF (>= 50)	NO	NO	0.716667	<3 hours	27.319
VT	Definite VT	74	Male	Heart Rhythm Specialist	NO	0	0	YES	0	0	0	0	YES	YES	0	LVEF (>= 50)	Yes	NO	0.116667	<3 hours	69.979
SWCT	Definite SWCT	92	Male	Non-cardiologist	NO	0	0	0	0	0	0	0	0	0	0	Who Knows?	Yes	NO	362.683	[24 hours, 30 days)	2.2079
SWCT	Definite SWCT	74	Male	Heart Rhythm Specialist	NO	0	0	0	0	0	0	0	YES	0	0	LVEF (>= 50)	Yes	NO	4.7	[3, 24) hours	5.0388
VT	Definite VT	77	Male	Heart Rhythm Specialist	YES	0	YES	YES	0	YES	0	YES	YES	YES	YES	LVEF (49 - 31)	NO	NO	0.383333	<3 hours	89.6507
VT	Definite VT	72	Male	Heart Rhythm Specialist	YES	0	0	YES	0	YES	0	YES	YES	YES	0	LVEF (<= 30)	NO	NO	0.866667	<3 hours	99.7103
SWCT	Probable SWCT	24	Female	Non-Heart Rhythm Cardiologist	NO	YES	YES	0	YES	YES	0	YES	0	0	0	LVEF (<= 30)	NO	NO	3.31667	[3, 24) hours	19.9743
SWCT	Definite SWCT	54	Female	Non-cardiologist	NO	0	0	0	0	0	0	0	0	0	0	LVEF (>= 50)	Yes	NO	1.11667	<3 hours	3.98334
VT	Definite VT	69	Male	Heart Rhythm Specialist	YES	0	0	YES	0	YES	0	YES	YES	YES	YES	LVEF (<= 30)	NO	Yes	216.117	[24 hours, 30 days)	41.7146
VT	Definite VT	65	Male	Heart Rhythm Specialist	NO	0	0	YES	0	0	0	0	YES	YES	0	LVEF (49 - 31)	NO	NO	0.283333	<3 hours	31.0389
SWCT	Definite SWCT	78	Male	Non-Heart Rhythm Cardiologist	NO	0	0	0	0	0	0	0	0	0	YES	LVEF (>= 50)	Yes	NO	5.18333	[3, 24) hours	4.98169
VT	Definite VT	81	Male	Heart Rhythm Specialist	YES	0	0	YES	0	YES	0	YES	YES	YES	YES	LVEF (49 - 31)	NO	NO	0.5	<3 hours	51.8342
SWCT	Definite VT	80	Male	Heart Rhythm Specialist	YES	0	0	0	0	YES	YES	0	0	0	0	LVEF (>= 50)	NO	Yes	1.21667	<3 hours	34.7193
VT	Probable VT	55	Male	Heart Rhythm Specialist	YES	0	0	YES	0	YES	0	YES	YES	YES	YES	LVEF (<= 30)	NO	Yes	0.483333	<3 hours	15.3203
SWCT	Definite SWCT	86	Male	Non-cardiologist	NO	0	YES	YES	0	0	0	0	YES	YES	0	LVEF (49 - 31)	Yes	NO	4.16667	[3, 24) hours	5.53415
VT	Definite VT	57	Male	Non-Heart Rhythm Cardiologist	NO	0	0	0	YES	YES	0	YES	0	0	YES	LVEF (<= 30)	NO	Yes	9.75	[3, 24) hours	99.9373
SWCT	Probable SWCT	71	Male	Non-cardiologist	NO	0	0	YES	0	0	0	0	YES	YES	0	LVEF (>= 50)	Yes	NO	5.7	[3, 24) hours	20.3477
VT	Probable SWCT	40	Female	Heart Rhythm Specialist	NO	0	YES	0	YES	YES	0	YES	0	0	0	LVEF (49 - 31)	NO	Yes	9.28333	[3, 24) hours	22.4906
SWCT	Probable SWCT	93	Female	Non-cardiologist	NO	0	0	0	0	0	0	0	0	0	0	LVEF (>= 50)	Yes	NO	5163.85	>=30 days	3.35887
SWCT	Definite SWCT	73	Male	Non-Heart Rhythm Cardiologist	NO	0	0	0	0	0	0	0	YES	YES	0	LVEF (>= 50)	NO	NO	3.15	[3, 24) hours	24.7834
SWCT	Definite SWCT	57	Male	Heart Rhythm Specialist	NO	0	0	0	YES	YES	0	YES	0	0	YES	LVEF (49 - 31)	Yes	NO	446.833	[24 hours, 30 days)	10.1579
SWCT	Definite SWCT	69	Female	Heart Rhythm Specialist	YES	0	0	0	0	0	0	0	0	0	0	LVEF (>= 50)	NO	NO	47.8667	[24 hours, 30 days)	41.1516
SWCT	Undifferentiate	57	Male	Non-Heart Rhythm Cardiologist	NO	0	0	0	YES	YES	0	YES	0	0	YES	LVEF (<= 30)	Yes	NO	51.7833	[24 hours, 30 days)	16.184
SWCT	Definite SWCT	82	Male	Non-Heart Rhythm Cardiologist	NO	0	0	0	0	0	0	0	0	0	0	LVEF (>= 50)	Yes	NO	0.05	<3 hours	2.62191
SWCT	Definite SWCT	75	Male	Heart Rhythm Specialist	YES	0	0	0	0	0	0	0	0	0	0	LVEF (>= 50)	NO	NO	9.06667	[3, 24) hours	4.10086
SWCT	Probable SWCT	72	Male	Non-cardiologist	NO	0	0	0	YES	0	0	0	YES	YES	YES	LVEF (<= 30)	NO	NO	243.167	[24 hours, 30 days)	9.69747
VT	Probable SWCT	73	Male	Heart Rhythm Specialist	NO	0	YES	YES	0	YES	0	YES	YES	YES	YES	LVEF (49 - 31)	NO	NO	35.6333	[24 hours, 30 days)	62.126
SWCT	Probable SWCT	72	Male	Heart Rhythm Specialist	NO	0	0	0	YES	YES	0	YES	0	0	0	LVEF (>= 50)	Yes	NO	1.73333	<3 hours	8.0498
VT	Definite VT	79	Male	Heart Rhythm Specialist	YES	0	0	0	0	0	0	0	YES	YES	YES	LVEF (>= 50)	Yes	NO	0.633333	<3 hours	66.1257
VT	Definite VT	94	Male	Heart Rhythm Specialist	NO	0	0	0	0	YES	0	YES	0	0	YES	LVEF (>= 50)	NO	NO	1.03333	<3 hours	22.2233
SWCT	Definite SWCT	88	Female	Non-Heart Rhythm Cardiologist	NO	0	YES	YES	0	0	0	0	YES	YES	0	LVEF (<= 30)	Yes	NO	0.483333	<3 hours	4.3986
SWCT	Definite SWCT	69	Female	Heart Rhythm Specialist	NO	0	0	0	0	0	0	0	0	0	0	LVEF (>= 50)	Yes	NO	167.083	[24 hours, 30 days)	16.3995
SWCT	Definite VT	50	Male	Non-Heart Rhythm Cardiologist	NO	0	YES	0	YES	YES	0	YES	0	0	YES	LVEF (<= 30)	NO	NO	0.2	<3 hours	13.1701
VT	Probable SWCT	68	Male	Heart Rhythm Specialist	NO	0	YES	YES	0	0	0	0	YES	YES	0	LVEF (<= 30)	NO	NO	0.0833333	<3 hours	97.7011
SWCT	Definite SWCT	62	Female	Non-cardiologist	NO	0	0	0	0	0	0	0	0	0	0	Who Knows?	NO	NO	0.366667	<3 hours	12.1842
SWCT	Definite SWCT	73	Male	Non-Heart Rhythm Cardiologist	NO	0	YES	YES	0	0	0	0	YES	YES	0	LVEF (<= 30)	Yes	NO	33.9667	[24 hours, 30 days)	47.2029
VT	Probable SWCT	54	Female	Heart Rhythm Specialist	NO	0	0	0	YES	0	0	0	0	0	0	LVEF (49 - 31)	NO	NO	1.5	<3 hours	37.2735
SWCT	Definite SWCT	73	Male	Non-Heart Rhythm Cardiologist	NO	0	YES	YES	0	0	0	0	YES	YES	0	LVEF (<= 30)	Yes	NO	7.78333	[3, 24) hours	26.1343
VT	Undifferentiate	69	Male	Heart Rhythm Specialist	YES	0	YES	YES	0	YES	0	YES	YES	YES	YES	LVEF (<= 30)	NO	Yes	6	[3, 24) hours	89.6609
SWCT	Definite SWCT	73	Male	Non-Heart Rhythm Cardiologist	NO	0	YES	YES	0	0	0	0	YES	YES	0	LVEF (<= 30)	Yes	NO	22.2667	[3, 24) hours	41.2485
SWCT	Definite SWCT	73	Male	Non-Heart Rhythm Cardiologist	NO	0	YES	YES	0	0	0	0	YES	YES	0	LVEF (<= 30)	Yes	NO	25.05	[24 hours, 30 days)	41.217
SWCT	Probable SWCT	64	Male	Non-Heart Rhythm Cardiologist	NO	0	YES	0	YES	YES	0	YES	0	0	YES	LVEF (<= 30)	NO	Yes	526.1	[24 hours, 30 days)	75.056
SWCT	Probable SWCT	64	Male	Non-Heart Rhythm Cardiologist	NO	0	YES	0	YES	YES	0	YES	0	0	YES	LVEF (<= 30)	NO	Yes	526.183	[24 hours, 30 days)	70.6262
SWCT	Probable SWCT	62	Male	Heart Rhythm Specialist	YES	0	0	0	0	0	0	0	0	0	0	LVEF (>= 50)	NO	NO	138.983	[24 hours, 30 days)	68.298
VT	Probable VT	81	Male	Heart Rhythm Specialist	NO	0	0	YES	0	YES	0	YES	YES	YES	YES	LVEF (49 - 31)	NO	NO	1.46667	<3 hours	44.3739
SWCT	Definite SWCT	88	Female	Non-Heart Rhythm Cardiologist	NO	0	0	0	YES	0	0	0	0	0	0	LVEF (<= 30)	Yes	NO	9.8	[3, 24) hours	9.2953
SWCT	Probable SWCT	76	Male	Heart Rhythm Specialist	NO	0	0	YES	0	0	0	0	YES	YES	0	LVEF (49 - 31)	Yes	NO	11.4667	[3, 24) hours	4.70568
SWCT	Definite SWCT	88	Female	Non-Heart Rhythm Cardiologist	NO	0	0	0	YES	0	0	0	0	0	0	LVEF (<= 30)	Yes	NO	0.566667	<3 hours	35.7645
SWCT	Definite SWCT	65	Male	Non-cardiologist	NO	0	0	0	0	0	0	0	0	0	0	LVEF (>= 50)	Yes	NO	2.03333	<3 hours	1.45659
SWCT	Definite SWCT	67	Male	Non-Heart Rhythm Cardiologist	NO	0	0	YES	0	0	0	0	YES	YES	0	LVEF (>= 50)	Yes	NO	9.98333	[3, 24) hours	34.0987
SWCT	Definite SWCT	67	Male	Non-Heart Rhythm Cardiologist	NO	0	0	YES	0	0	0	0	YES	YES	0	LVEF (>= 50)	Yes	NO	11.15	[3, 24) hours	31.9907
SWCT	Definite SWCT	21	Male	Heart Rhythm Specialist	NO	YES	YES	0	0	0	0	0	0	0	YES	LVEF (>= 50)	Yes	NO	10.6333	[3, 24) hours	26.5768
SWCT	Probable SWCT	72	Male	Heart Rhythm Specialist	NO	0	0	0	YES	YES	0	YES	YES	0	YES	LVEF (49 - 31)	NO	Yes	11.2	[3, 24) hours	79.2769
SWCT	Probable SWCT	38	Female	Non-Heart Rhythm Cardiologist	NO	0	YES	0	0	0	0	0	0	0	0	LVEF (>= 50)	Yes	NO	8647.82	>=30 days	10.2597
VT	Definite VT	74	Male	Heart Rhythm Specialist	YES	0	YES	0	YES	YES	0	YES	0	0	YES	LVEF (<= 30)	NO	Yes	20.5833	[3, 24) hours	96.128
VT	Definite VT	73	Male	Heart Rhythm Specialist	YES	0	0	0	YES	YES	0	YES	YES	0	YES	LVEF (49 - 31)	NO	Yes	54.8333	[24 hours, 30 days)	94.5597
VT	Definite VT	73	Male	Heart Rhythm Specialist	YES	0	YES	YES	0	YES	0	YES	YES	YES	YES	LVEF (<= 30)	NO	Yes	208.333	[24 hours, 30 days)	94.2859
VT	Definite VT	74	Male	Heart Rhythm Specialist	YES	0	YES	0	YES	YES	0	YES	0	0	YES	LVEF (<= 30)	NO	Yes	11.6167	[3, 24) hours	92.8959
SWCT	Definite SWCT	76	Male	Heart Rhythm Specialist	NO	0	0	YES	0	0	0	0	YES	YES	0	LVEF (<= 30)	Yes	NO	332.95	[24 hours, 30 days)	4.15309
SWCT	Definite SWCT	60	Male	Non-Heart Rhythm Cardiologist	NO	0	0	0	YES	0	0	0	0	0	0	LVEF (49 - 31)	Yes	NO	71.6833	[24 hours, 30 days)	29.4153
VT	Definite SWCT	66	Male	Non-Heart Rhythm Cardiologist	NO	0	0	YES	0	0	0	0	YES	YES	0	LVEF (<= 30)	Yes	NO	24.6333	[24 hours, 30 days)	88.1843
VT	Probable SWCT	45	Male	Heart Rhythm Specialist	YES	0	0	0	YES	YES	0	YES	0	0	YES	LVEF (<= 30)	Yes	NO	7.56667	[3, 24) hours	69.132
SWCT	Definite SWCT	74	Male	Non-Heart Rhythm Cardiologist	NO	0	YES	YES	0	0	0	0	YES	YES	0	LVEF (49 - 31)	NO	NO	1.91667	<3 hours	4.79709
SWCT	Definite SWCT	74	Male	Heart Rhythm Specialist	NO	0	YES	0	0	0	0	0	YES	0	YES	LVEF (>= 50)	Yes	NO	0.6	<3 hours	12.0014
SWCT	Definite VT	79	Female	Heart Rhythm Specialist	YES	0	0	0	0	0	0	0	0	0	0	LVEF (>= 50)	NO	NO	19.4167	[3, 24) hours	99.1379
SWCT	Definite VT	79	Female	Heart Rhythm Specialist	YES	0	0	0	0	0	0	0	0	0	0	LVEF (>= 50)	NO	NO	20.5	[3, 24) hours	94.4674
SWCT	Definite VT	79	Female	Heart Rhythm Specialist	YES	0	0	0	0	0	0	0	0	0	0	LVEF (>= 50)	NO	NO	22.0833	[3, 24) hours	98.8226
SWCT	Definite VT	79	Female	Heart Rhythm Specialist	YES	0	0	0	0	0	0	0	0	0	0	LVEF (>= 50)	NO	NO	23.1333	[3, 24) hours	99.5848
SWCT	Probable SWCT	60	Female	Non-Heart Rhythm Cardiologist	NO	0	0	0	0	0	0	0	0	0	0	LVEF (>= 50)	Yes	NO	0.75	<3 hours	21.9703
SWCT	Probable SWCT	82	Male	Heart Rhythm Specialist	YES	0	YES	YES	0	0	0	YES	YES	YES	0	LVEF (>= 50)	NO	NO	0.75	<3 hours	19.5966
SWCT	Probable SWCT	95	Male	Non-Heart Rhythm Cardiologist	NO	0	0	0	0	0	0	0	YES	YES	0	LVEF (>= 50)	Yes	NO	3.15	[3, 24) hours	7.52436
SWCT	Probable VT	69	Male	Heart Rhythm Specialist	NO	0	YES	YES	0	YES	0	YES	YES	YES	YES	LVEF (<= 30)	NO	NO	14.65	[3, 24) hours	12.5242
SWCT	Probable SWCT	58	Male	Non-cardiologist	NO	0	YES	0	0	0	0	0	YES	0	0	LVEF (>= 50)	Yes	NO	8.75	[3, 24) hours	40.6055
SWCT	Definite SWCT	67	Male	Non-Heart Rhythm Cardiologist	NO	0	0	0	YES	YES	YES	0	0	0	0	LVEF (>= 50)	NO	Yes	3.81667	[3, 24) hours	5.85136
VT	Undifferentiate	57	Female	Non-Heart Rhythm Cardiologist	NO	0	0	YES	0	0	0	0	YES	YES	0	LVEF (<= 30)	Yes	NO	5.01667	[3, 24) hours	59.3367
SWCT	Definite SWCT	62	Male	Non-Heart Rhythm Cardiologist	NO	0	YES	0	0	0	0	0	0	0	0	LVEF (>= 50)	Yes	NO	37.5667	[24 hours, 30 days)	3.01107
SWCT	Definite SWCT	75	Female	Non-Heart Rhythm Cardiologist	NO	0	0	0	0	0	0	0	0	0	0	LVEF (>= 50)	NO	NO	0.566667	<3 hours	3.99905
SWCT	Probable SWCT	45	Female	Non-cardiologist	NO	0	0	0	0	0	0	0	0	0	0	Who Knows?	NO	NO	0.533333	<3 hours	32.5304
VT	Definite VT	27	Female	Non-Heart Rhythm Cardiologist	NO	0	0	0	YES	0	0	0	0	0	0	LVEF (<= 30)	NO	NO	5.33333	[3, 24) hours	97.17
