# Supplementary material for: The ventricular tachycardia prediction model: Derivation and validation data
Source: Data Brief. 2020 Apr 21;30:105515. doi: 10.1016/j.dib.2020.105515 (PMC7200856; doi:10.1016/j.dib.2020.105515)
Supplement: Supplementary file 3 [file mmc3.xml]

<?xml version="1.0" encoding="utf-8" standalone="no"?>
<data>
  <datasets>
    <author>may.adam@wustl.edu</author>
    <type>0</type>
    <dataset>
      <value>3</value>
      <reason>The authors do not have permission to share data</reason>
      <comments />
    </dataset>
  </datasets>
</data>
